# Supplementary material for: Comprehensive Investigation into the Antioxidant Phytochemicals and Molecular Mechanisms of the Genus Ottelia: An Integrated Metabolomic and Network Pharmacology Approach
Source: Int J Mol Sci. 2026 May 1;27(9):4071. doi: 10.3390/ijms27094071 (PMC13164314; doi:10.3390/ijms27094071)
Supplement: Supplementary file 1 [file ijms-27-04071-s001.zip]

Archive with 2 entries (1 files):
- Supplementary File/
- Supplementary File/STable.xlsx
