# Supplementary material for: Comprehensive Investigation into the Antioxidant Phytochemicals and Molecular Mechanisms of the Genus Ottelia: An Integrated Metabolomic and Network Pharmacology Approach
Source: Int J Mol Sci. 2026 May 1;27(9):4071. doi: 10.3390/ijms27094071 (PMC13164314; doi:10.3390/ijms27094071)
Supplement: Supplementary file 1 [file ijms-27-04071-s001.zip › Supplementary File/STable.xlsx]

## Sheet: Table S1
Table S1.2560 chemical components identified in five species
Index	Compounds	Class I	Class II	Formula	Q1 (Da)	Q3 (Da)	Molecular weight (Da)	Ionization model	Level	CAS	cpd_ID	OC	JXOC	FSOF	GYOF	OA
Wasyqn2995	Trans-Caffeic Acid	Phenolic acids	Phenolic acids	C20H26O13	473.13	179.03	474.1373	[M-H]-	2	-	-	N/A	N/A	N/A	N/A	1007562.745
MWSHY0126	Kaempferide (3,5,7-Trihydroxy-4'-methoxyflavone)	Flavonoids	Flavonols	C16H12O6	301.07	258.05	300.0634	[M+H]+	3	491-54-3	C10098	N/A	11668.893	27770.224	19721.2985	10099.6905
MWS5164	N,N'-Dimethylarginine;SDMA*	Amino acids and derivatives	Amino acids and derivatives	C8H18N4O2	203.15	70.07	202.143	[M+H]+	2	30344-00-4	-	5739652.637	7173758.436	20790035.44	4016770.931	1010548.734
Sasp001120	3-(dimethylamino)-5-hydroxy-4-methoxybenzoic acid	Alkaloids	Alkaloids	C10H13NO4	212.09	194.08	211.0845	[M+H]+	1	80547-67-7	-	138617.01	79925.832	120332.708	97111.3005	101076.8175
Wahp006114	Tri-p-coumaroyl Spermidine	Alkaloids	Phenolamine	C34H37N3O6	584.28	438.24	583.2677	[M+H]+	3	-	-	30418.104	40907.875	76931.5885	N/A	10123.136
Walp009431	2-aminotetracoSane-1,5,21,23-tetraol*	Lipids	Sphingolipids	C24H51NO4	418.3869	356.3517	417.3818	[M+H]+	1	-	-	144021.547	82529.7705	74565.3195	83624.44	101472.512
Walp009488	2-aminotetracoSane-1,6,7,23-tetraol*	Lipids	Sphingolipids	C24H51NO4	418.39	356.35	417.3818	[M+H]+	1	-	-	144021.547	82529.7705	74565.3195	83624.44	101472.512
mws0520	N-Acetyl-L-tyrosine	Amino acids and derivatives	Amino acids and derivatives	C11H13NO4	224.09	136.08	223.0845	[M+H]+	2	537-55-3	-	N/A	N/A	N/A	4898534.845	101544.6335
Safp023654	PAz-PC	Lipids	LPC	C33H64NO10P	666.43	184.07	665.4268	[M+H]+	1	117205-52-4	-	2440644.397	1097857.048	434280.2185	942735.749	1018798.045
Qmjp080407	14(15)-Bisnor-13-oxolabd-8(17),11(E)-dien-19-oic acid	Terpenoids	Sesquiterpenoids	C18H26O3	291.19	233.16	290.1882	[M+H]+	2	-	-	811132.228	679879.2715	889333.9635	821193.007	1019260.034
HX1349	dihydro-4-hydroxy-5-hydroxymethyl-2(3H)-furanone	Others	Others	C5H8O4	133.05	69.04	132.0423	[M+H]+	3	-	-	264820.7605	131363.8565	156100.769	144622.5135	101936.582
MWStz539	Chrysoeriol-7-O-glucoside	Flavonoids	Flavones	C22H22O11	461.11	299.06	462.1162	[M-H]-	1	19993-32-9	-	17681121.37	35576140.41	33071589.52	14261978.15	1019741.797
WaYn000716	Citric Acid diglucoside	Organic acids	Organic acids	C18H28O17	515.12	341.11	516.1326	[M-H]-	1	-	-	N/A	3410017.871	3180963.934	4754046.889	102364.2075
Zbqp001029	3-(triazan-2-yl)propyl L-prolinate*	Amino acids and derivatives	Amino acids and derivatives	C8H18N4O2	203.15	70.07	202.143	[M+H]+	2	-	-	5469521.608	6688558.488	20148219.93	3729070.514	1024752.925
NK10251888	NG,NG-Dimethyl-L-arginine*	Amino acids and derivatives	Amino acids and derivatives	C8H18N4O2	203.15	70.07	202.143	[M+H]+	2	30315-93-6	C03626	5469521.608	6688558.488	20148219.93	3729070.514	1024752.925
Safn005200	Supinenolone D	Terpenoids	Triterpene	C30H44O3	511.35	451.33	452.329	[M+CH3COOH-H]-	3	-	-	6391800.87	6661833.412	7529872.178	7361814.06	10253158.85
MWSHC2083	1,6-Dihydroxy-4(14)-eudesmene	Terpenoids	Sesquiterpenoids	C15H26O2	239.2	105.07	238.1933	[M+H]+	2	70389-88-7	-	912386.8775	1048525.349	921383.2455	1002617.226	1025358.847
Walbn07570	1-(((2-(dimethylamino)ethoxy)(hydroxy)phosphoryl)oxy)-3-hydroxypropan-2-yl (9Z,12Z,15E)-octadeca-9,12,15-trienoate	Lipids	LPE	C25H46NO7P	502.29	277.22	503.3012	[M-H]-	1	-	-	1208859.44	870371.55	926834.9245	895446.0145	1027007.787
MWStz355	Pratensein 7-O-glucopyranoside	Flavonoids	Isoflavones	C22H22O11	461.11	299.06	462.1162	[M-H]-	2	36191-03-4	-	20485229.31	28137200.25	30909382.18	15273933.11	1027019.787
MWSslk061	Bavachinin	Flavonoids	Flavanones	C21H22O4	339.1604	147.0441	338.1518	[M+H]+	3	19879-30-2	-	N/A	147022.28	30912.67	N/A	1027242.619
Zkep143847	6-Hydroxyluteolin 7-glucoside*	Flavonoids	Flavones	C21H20O12	465.1	303.05	464.0955	[M+H]+	1	-	C17763	657959.2475	1585259.892	N/A	406101.0785	102775.3835
MWSHY0089	5,4'-Dihydroxy-7-methoxyflavanone (Sakuranetin)	Flavonoids	Flavanones	C16H14O5	287.09	167.03	286.0841	[M+H]+	1	2957-21-3	C09833	173342.9365	475901.9445	37867.7465	1593455.065	1030620.252
Zmhn002227	4-O-Glucosyl-sinapate	Phenolic acids	Phenolic acids	C17H22O10	385.11	223.06	386.1213	[M-H]-	1	-	C02919	74500.319	733376.1765	147379.345	N/A	103101.023
Zmhp003514	6,7,8-Tetrahydroxy-5-methoxyflavone*	Flavonoids	Flavones	C16H12O6	301.07	286.05	300.0634	[M+H]+	1	-	-	N/A	N/A	N/A	N/A	10338292.83
MWSHC20114	5,7,2'-Trihydroxy-8-methoxyflavone; Scutevulin*	Flavonoids	Flavones	C16H12O6	301.0727	286.0479	300.0634	[M+H]+	1	80713-32-2	-	N/A	N/A	N/A	N/A	10341418.71
Zbbp006041	Pratensein	Flavonoids	Isoflavones	C16H12O6	301.0707	286.0472	300.0634	[M+H]+	2	2284-31-3	C10520	N/A	N/A	N/A	N/A	10341418.71
MWSHY0009	Diosmetin (5,7,3'-Trihydroxy-4'-methoxyflavone)*	Flavonoids	Flavones	C16H12O6	301.07	286.05	300.0634	[M+H]+	1	520-34-3	C10038	N/A	N/A	N/A	N/A	10341418.71
Cmxp003511	Argemonine	Alkaloids	Piperidine alkaloids	C21H25O4N	356.1871	311.1288	355.1784	[M+H]+	3	6901-16-2	C09341	215513.219	80980.624	51569.224	116965.715	103462.2385
Lmhp009129	LysoPC 15:0(2n isomer)*	Lipids	LPC	C23H48NO7P	482.32	184.07	481.3168	[M+H]+	1	-	-	531361.425	986777.477	2302305.408	805174.976	1037633.349
MWS201448	Pro-Gln	Amino acids and derivatives	Amino acids and derivatives	C10H17N3O4	244.13	130.05	243.1219	[M+H]+	3	18668-08-1	-	42449.302	15799.2615	62308.124	35567.711	10415.362
Lmxn006423	2(3H)-Benzothiazolone	Alkaloids	Alkaloids	C7H5NOS	150	122.01	151.0092	[M-H]-	2	934-34-9	-	215314.7975	206229.4205	137207.668	49871.8985	104265.6275
Hmcp000233	Dihydro-N-methylisopelletierine	Alkaloids	Piperidine alkaloids	C9H19NO	158.15	140.14	157.1467	[M+H]+	2	-	-	N/A	22322.7245	53969.867	N/A	104305.7405
mws0011	Syringin	Others	Alcohol compounds	C17H24O9	371.13	209.08	372.142	[M-H]-	2	118-34-3	C01533	199941.989	979820.5055	1105945.921	212198.077	104340.914
Lhkp101317	21,23-Epoxy-21,24,25-trihydroxylanost-7-en-3-one (Melianodiol)	Terpenoids	Triterpene	C30H48O5	489.3566	379.3026	488.3502	[M+H]+	3	32764-64-0	-	145973.695	57320.2635	66360.811	49310.968	104635.595
Lmtp002642	Apigenin 6-C-glucoside 8-C-arabinoside	Flavonoids	Flavones	C26H28O14	565.16	457.11	564.1479	[M+H]+	3	-	-	27345.622	24190.037	N/A	12066.5855	10478.915
Walp004906	2-Aminotetradecane-1,11,13-triol	Lipids	Sphingolipids	C14H31NO3	262.24	88.08	261.2304	[M+H]+	1	-	-	376029.4135	411187.761	301092.2525	152808.593	105193.079
Zmyn000247	2-Hydroxyglutaric Acid*	Organic acids	Organic acids	C5H8O5	147.0298	57.0346	148.0372	[M-H]-	1	13095-48-2	C03196	9280351.193	1832180.751	3908728.553	4225006.392	1053830.305
Lmbn000216	3-Methylmalic acid*	Organic acids	Organic acids	C5H8O5	147.03	57.03	148.0372	[M-H]-	1	152204-30-3	C06032	9280351.193	1832180.751	3908728.553	4225006.392	1053830.305
Waqkp07598	2-g-Linoleoyl-glycerol*	Lipids	Glycerol ester	C21H38O4	355.29	263.24	354.277	[M+H]+	1	-	-	5110268.573	3222421.896	3526169.535	5368309.17	1055174.024
Lmhp009526	2-α-Linolenoyl-glycerol-1-O-glucoside*	Lipids	Glycerol ester	C27H46O9	515.32	261.22	514.3142	[M+H]+	1	-	-	1731782.512	1411029.032	1278690.719	1603608.445	1056230.202
HX1150	Resveratrol	Others	Stilbene	C14H12O3	229.09	107.05	228.0786	[M+H]+	2	501-36-0	C03582	59036.6385	N/A	102218.8275	514441.099	105687.9165
Zmyn004714	12-Hydroxyoctadec-9-Enoic Acid; Ricinoleic acid	Lipids	Free fatty acids	C18H34O3	297.24	183.14	298.2508	[M-H]-	2	141-22-0	C08365	146964.726	86763.179	131462.5645	177139.0795	106100.6695
Zayp004426	Myricetin-3-(2''-galloyl)rhamnoside	Flavonoids	Flavonols	C28H24O16	617.1125	471.057	616.1064	[M+H]+	3	-	-	68951.7585	3983	14251.8275	12911.77	10622.661
pme1261	D-Panthenol	Others	Vitamin	C9H19NO4	206.14	76.08	205.1314	[M+H]+	3	81-13-0	C05944	163763.565	N/A	49958.925	28747.5315	106372.0045
Wcdp004275	Lauramine oxide	Others	Others	C14H31NO	230.25	57.07	229.2406	[M+H]+	2	1643-20-5	-	9073609.78	746786.0315	4260931.152	1865446.863	1064550.433
MWSHC2011	5-Hydroxy-L-tryptophan	Amino acids and derivatives	Amino acids and derivatives	C11H12N2O3	221.0932	162.056	220.0848	[M+H]+	3	4350-09-8	C00643	111350.7675	15251.6695	61238.0585	84205.701	10672.5845
Zmbp006041	6-methyl luteolin	Flavonoids	Flavones	C16H12O6	301.07	167.03	300.0634	[M+H]+	3	-	-	35340.979	N/A	17159.128	152893.6265	106880.736
Zmjp004795	5,6,7-Trihydroxy-8-methoxyflavone*	Flavonoids	Flavones	C16H12O6	301.072	286.0464	300.0634	[M+H]+	1	-	-	N/A	N/A	N/A	N/A	10715948.45
MWSHY0069	5,7,4'-Trihydroxy-6-methoxyflavone	Flavonoids	Flavones	C16H12O6	301.07	286.0486	300.0634	[M+H]+	1	1447-88-7	C10058	N/A	N/A	N/A	N/A	10715948.45
pmp000269	2,3,19-Trihydroxyolean-12-en-28-oic acid (Arjunic acid)	Terpenoids	Triterpene	C30H48O5	489.36	407.33	488.3502	[M+H]+	3	31298-06-3	-	N/A	N/A	203098.3315	N/A	107257.0025
MWSmce607	DL-Threonine	Amino acids and derivatives	Amino acids and derivatives	C4H9NO3	120.07	56.05	119.0582	[M+H]+	3	80-68-2	-	953913.3595	1606968.154	1079515.248	1043745.355	1073184.746
WaTKp26206	9-cis-β-apo-13-carotenone	Terpenoids	Sesquiterpenoids	C18H26O	259.21	175.15	258.1984	[M+H]+	3	-	-	1336540.972	515824.66	858316.695	417549.492	1076191.023
Waptn06507	DGMG 18:1	Lipids	Glycerol ester	C33H60O14	739.41	397.13	680.3983	[M+CH3COO]-	1	-	-	605168.1995	753744.749	1018188.924	750602.903	107666.6485
pmp000608	Aurantio-obtusin-6-O-Glucoside	Quinones	Anthraquinone	C23H24O12	493.13	331.08	492.1268	[M+H]+	3	129025-96-3	C10303	N/A	N/A	160079	N/A	1076678.655
Zbwn000086	1-(hydrosulfonylmethyl)cyclohexa-1,3-dien-5-yne	Others	Others	C7H6O2S	152.9955	78.9587	154.0089	[M-H]-	3	-	-	29939.0085	175796.8245	22840.9245	14347.6905	107748.846
MWSmce549	1-Monomyristin	Lipids	Glycerol ester	C17H34O4	303.25	57.07	302.2457	[M+H]+	1	589-68-4	-	1544928.919	946319.114	1446846.012	1186136.805	1078638.304
pmn001505	Oleanolic acid-3-O-xylosyl(1→3)glucuronide*	Terpenoids	Triterpene Saponin	C41H64O13	763.43	763.4	764.4347	[M-H]-	2	-	-	294098.286	332863.523	197244.7965	337028.8475	107960.972
Lazn002951	Guaiacylglycerol-β-Guaiacyl Ether	Lignans and Coumarins	Lignans	C17H20O6	319.12	241.05	320.126	[M-H]-	3	7382-59-4	-	74963.76	17602.566	17964.1785	36563.142	10813.602
MWS2076	2-Aminophenol	Alkaloids	Alkaloids	C6H7NO	110.06	65.04	109.0528	[M+H]+	3	95-55-6	C01987	366516.1695	62839.5605	201366.936	507193.2325	108517.9225
WaYn005980	Salicin 7-O-p-Coumarate	Phenolic acids	Phenolic acids	C22H24O9	431.14	163.04	432.142	[M-H]-	2	-	-	175992.847	N/A	N/A	N/A	10889.382
MW0145584	Arg-Glu	Amino acids and derivatives	Amino acids and derivatives	C11H21N5O5	326.14	88.08	303.1542689	[M+Na]+	3	15706-89-5	-	175992.363	334196.5005	154812.4175	270414.268	108900.9075
Wasyqp6350	Dehydrophytosphingosine	Lipids	Sphingolipids	C18H37NO3	316.29	60.04	315.2773	[M+H]+	1	-	-	1840210.767	2176031.989	66414.4665	1229744.518	1092562.301
WaYn010475	2-(2,3-dihydroxypropoxy)-3-(((2-(dimethylamino)ethoxy)(hydroxy)phosphoryl)oxy)propan-2-yl (E)-hexadec-9-enoate	Lipids	LPE	C26H52NO9P	552.33	253.22	553.338	[M-H]-	1	-	-	14227222.13	26020686.19	26780231.72	16666352.13	10945000.32
MWSmce471	Fagomine	Alkaloids	Piperidine alkaloids	C6H13NO3	148.0959	86.0626	147.0895	[M+H]+	3	53185-12-9	C10144	79309.43	41249.1715	59332.304	89429.719	109474.4265
MWSmce461	L-Azetidine-2-carboxylic acid	Alkaloids	Alkaloids	C4H7NO2	102.05	56.05	101.0477	[M+H]+	3	2133-34-8	C08267	490538.165	578753.3495	410823.99	403880.242	1094846.743
Wcsp008252	8α,11-dihydroxypachydictyol A	Others	Others	C20H32O3	321.24	151.11	320.2351	[M+H]+	3	-	-	39226.025	27172.1305	192712.028	188392.4105	10977.3475
Lcsp003090	Ser-Leu-Leu	Amino acids and derivatives	Amino acids and derivatives	C15H29N3O5	332.22	173.13	331.2107	[M+H]+	3	10329-74-5	-	168527.657	97911.873	116363.036	70122.3165	109814.112
pmp001143	Curculigine	Phenolic acids	Phenolic acids	C23H28O12	497.1654	479.1548	496.1581	[M+H]+	3	156161-96-5	-	N/A	N/A	N/A	N/A	110525.426
ZBN0372	3,4-Methylenedioxyellagic Acid	Tannins	Tannin	C16H8O8	327.0141	311.9906	328.0219	[M-H]-	3	-	-	N/A	18325.9865	N/A	N/A	110553.7895
MWSmce627	Bornyl acetate	Terpenoids	Monoterpenoids	C12H20O2	195.1394	159.8924	196.1463	[M-H]-	3	76-49-3	-	N/A	8473.0515	N/A	N/A	11077.896
Wcsn008814	(3,7-dimethyl-11-oxododeca-2,6-dienyl)acetate	Others	Others	C16H26O3	265.18	205.16	266.1882	[M-H]-	1	-	-	12616803.45	7754987.305	10896155.61	9673810.722	11080832.23
Labp005273	Acacetin 7-apiosylglucoside*	Flavonoids	Flavones	C27H30O14	579.1719	285.0761	578.1636	[M+H]+	2	239106-94-6	-	2957696.345	796208.574	970840.6325	550458.7465	1109011.6
Lagp004954	4',6,7-Trihydroxyisoflavone-6-methylether-7-O-β-D-xylopyranosyl-(1→6)-β-D-glucopyranoside*	Flavonoids	Isoflavones	C27H30O14	579.17	285.08	578.1636	[M+H]+	2	-	-	2957696.345	796208.574	970840.6325	550458.7465	1109011.6
YC512112	Anabasine-glucoside	Alkaloids	Pyridine alkaloids	C16H24O5N2	325.18	163.12	324.1685	[M+H]+	3	-	-	171102.0915	112101.629	37967.402	60018.411	110936.7385
ZbWp000749	ethyl-L-arginine*	Amino acids and derivatives	Amino acids and derivatives	C8H18N4O2	203.15	70.07	202.143	[M+H]+	2	-	-	5786397.297	7112247.408	22789777.92	4092105.146	1110364.601
Wmmp000110	mudanoside A	Phenolic acids	Phenolic acids	C14H18O9	331.1015	125.0584	330.0951	[M+H]+	3	-	-	9954.8235	N/A	77102.6625	N/A	111083.9535
Zmyn005252	3-Hydroxy-palmitic acid methyl ester	Lipids	Free fatty acids	C17H34O3	285.24	239.24	286.2508	[M-H]-	1	51883-36-4	C11849	112010.9	70677.113	713894.0895	122775.2685	1113016.734
pme1730	D-Erythronolactone	Organic acids	Organic acids	C4H6O4	117.02	73.03	118.0266	[M-H]-	3	15667-21-7	-	130042017.3	58376467.91	49659252.67	92387028.74	111839539.4
mws0282	L-Tryptophan	Amino acids and derivatives	Amino acids and derivatives	C11H12N2O2	203.08	116.05	204.0899	[M-H]-	1	73-22-3	C00078	82416781.8	5828368.176	53646226.86	60080999.18	11189611.36
Lcfp121088	octadeca-2,9,11,13,15-pentaenal	Others	Aldehyde compounds	C18H26O	259.21	175.15	258.1984	[M+H]+	1	-	-	1383383.225	533404.0975	894051.106	457584.8995	1119213.333
Lafp004533	(6R,9R)-3-Oxo-α-ionol-β-D-malonyl-glucoside*	Terpenoids	Sesquiterpenoids	C22H32O10	457.2085	209.1539	456.199	[M+H]+	1	-	-	907377.561	430640.894	871002.414	1085290.419	1120222.352
Wamxp05123	(3R)-Hydroxy-Beta-Ionone Malonylglucoside*	Terpenoids	Monoterpenoids	C22H32O10	457.21	209.15	456.1995	[M+H]+	1	-	-	907377.561	403976.913	651424.9455	674718.5465	1120222.352
Zahp011321	N-Isobutyl Decanamide	Alkaloids	Alkaloids	C14H29NO	228.23	228.24	227.2249	[M+H]+	2	73785-31-6	-	37495.9445	16654.059	78885.963	33672.5555	112092.79
Lmsn004970	3,6-Di-O-caffeoyl glucose*	Phenolic acids	Phenolic acids	C24H24O12	503.12	179.04	504.1268	[M-H]-	3	-	-	32352.0275	20382.3895	196591.2205	52022.66	112101.388
Hmcp009963	Candicine	Alkaloids	Alkaloids	C11H18NO+	180.14	123.07	180.1383	[M]+	1	6656-13-9	C10575	2034963.697	1068630.267	900264.4185	663519.1665	1121659.238
pmp001309	6-Hydroxykaempferol-7-O-glucoside*	Flavonoids	Flavonols	C21H20O12	465.1	303.1	464.0955	[M+H]+	1	-	-	469048.755	3447856.882	13000880.62	1875771.488	1122667.365
Wayp001214	N-(1-Deoxy-1-fructosyl)Arginine	Amino acids and derivatives	Amino acids and derivatives	C12H24N4O7	337.18	175.12	336.164	[M+H]+	3	-	-	179721.3895	53370.385	277521.7885	205324.9515	112286.821
mws0752	Undecylic Acid	Lipids	Free fatty acids	C11H22O2	185.15	185.16	186.162	[M-H]-	2	112-37-8	C17715	3535697.623	795126.272	1787443.369	1648602.662	1124620.88
HJN090	Isocoreopsin*	Flavonoids	Flavanones	C21H22O10	433.11	271.06	434.1213	[M-H]-	1	-	-	12830770.73	360513.439	379906.8525	12712633.44	112788.1865
HJN087	Naringenin-4'-O-glucoside*	Flavonoids	Flavanones	C21H22O10	433.12	271.06	434.1213	[M-H]-	1	-	-	12830770.73	360513.439	379906.8525	12712633.44	112788.1865
pmp001230	Senkyunolide M	Others	Lactones	C16H22O4	279.1591	121.0284	278.1518	[M+H]+	3	146986-60-9	-	11617714.66	7708917.36	12584608.83	10435341.59	11297128.52
Waqkp05282	1-g-linolenoyl-glycerol	Lipids	Glycerol ester	C21H36O4	353.27	261.22	352.2614	[M+H]+	2	-	-	134801.893	91268.129	918921.659	221897.361	113269.981
Ladp002935	3-quinolinecarboxylic acid*	Alkaloids	Quinoline alkaloids	C10H7NO3	190.05	144.04	189.0426	[M+H]+	2	-	-	N/A	N/A	832052.302	1207085.267	113387.406
Zbkp002902	2-Oxo-1,2-dihydroquinoline-4-carboxylate*	Alkaloids	Alkaloids	C10H7NO3	190.05	144.04	189.0426	[M+H]+	2	-	C16715	N/A	N/A	832052.302	1207085.267	113387.406
Wayp004349	N-Hydroxydecanoyl nornicotine glucoside	Alkaloids	Pyridine alkaloids	C25H40N2O7	481.2895	319.2377	480.283	[M+H]+	3	-	-	N/A	N/A	3708142.53	45578.188	114093.266
Lmhp009890	LysoPC 20:3	Lipids	LPC	C28H52NO7P	546.36	184.07	545.3481	[M+H]+	1	1199257-41-4	-	995233.392	2592979.469	1196755.153	872209.96	1142443.528
Hmyp007081	Oxyphyllenone B	Terpenoids	Sesquiterpenoids	C12H18O3	211.13	151.11	210.1256	[M+H]+	3	-	-	28111.854	57081.6705	25539.9645	N/A	1142982.333
Wcdp010432	Linoleamide	Lipids	Free fatty acids	C18H33NO	280.26	245.23	279.2562	[M+H]+	1	3999-01-7	-	39190.229	40845.5245	62702.1885	41957.7885	114342.053
Zmgp003379	1-(4-Hydroxy-3-methoxyphenyl)-7-phenylheptane-3,5-diol	Others	Ketone compounds	C20H26O4	331.1912	295.1686	330.1831	[M+H]+	3	-	-	7521.1465	7355.555	91885.2635	23216.083	11439.156
Lacn005442	Rhamnosyl Phellamurin	Flavonoids	Flavanonols	C32H40O15	663.2291	501.1749	664.2367	[M-H]-	3	-	-	N/A	N/A	N/A	21664.7905	114753.4215
Zbbn006915	2'-Octanoyl-3'-hexanoyl sucrose	Others	Saccharides	C26H46O13	625.3081	341.1094	566.2938	[M+CH3COOH-H]-	3	-	-	21260.189	10402.586	11725.424	N/A	11494.036
mws0943	1,4-Dihydro-1-Methyl-4-oxo-3-pyridinecarboxamide	Alkaloids	Pyridine alkaloids	C7H8N2O2	151.05	71.01	152.0586	[M-H]-	3	769-49-3	C05843	126045.229	92479.7035	47825.008	62960.2735	114952.0975
Zbqn003921	N-carboxy-N-(2-oxo-2-phenylethyl)-L-alanine	Amino acids and derivatives	Amino acids and derivatives	C12H13NO5	250.07	88.04	251.0794	[M-H]-	3	-	-	45948.874	39689.071	44466.268	13437.3095	116010.5215
Zmyn005026	16-Methylheptadecanoic acid	Lipids	Free fatty acids	C18H36O2	283.26	283.26	284.2715	[M-H]-	1	2724-58-5	C20356	28149461.3	100529751.7	50230825.42	72196822.51	116407950.1
pmn001419	1-O-p-Coumaroyl-β-D-glucose*	Phenolic acids	Phenolic acids	C15H18O8	325.0929	163.0401	326.1002	[M-H]-	2	7139-64-2	C16827	4441391.955	29319731.92	37417030.4	28245562.81	11654905.46
Zmhn002301	p-Coumaric acid-4-O-glucoside*	Phenolic acids	Phenolic acids	C15H18O8	325.09	163.04	326.1002	[M-H]-	2	117405-48-8	C06739	4441391.955	29319731.92	37417030.4	28245562.81	11654905.46
Zbqp003444	4-amino-5-oxo-5-(pentylamino)pentanoic acid	Amino acids and derivatives	Amino acids and derivatives	C10H20N2O3	217.16	84.04	216.1474	[M+H]+	2	-	-	9585777.445	N/A	8045531.219	9516816.951	1165794.39
MWSN0015	Calycosin	Flavonoids	Isoflavones	C16H12O5	283.0607	268.0393	284.0685	[M-H]-	3	20575-57-9	C01562	1055100.606	8206.1415	201843.765	563953.8775	11681.0425
ZbWp001556	5-guanidino-2-(2-hydroxyethyl)pentanoic acid	Others	Others	C8H17N3O3	204.1319	158.1178	203.127	[M+H]+	3	-	-	1418798.358	135149.4775	2539058.522	1402433.683	117147.838
Zmpn000095	Sorbitol-6-phosphate	Others	Saccharides	C6H15O9P	261.04	78.96	262.0454	[M-H]-	3	20479-58-7	C01096	9303.9345	38564.2895	8355.0975	3697.6425	117636.6945
Walbn06605	2,3-bis(2-carboxyphenyl)succinic acid	Phenolic acids	Phenolic acids	C18H14O8	357.06	121.03	358.0689	[M-H]-	1	-	-	1029107.376	861139.593	1150466.191	1097178.213	1178476.691
Lmwp102712	5Z,8Z-tetradecadienoic acid	Lipids	Free fatty acids	C14H24O2	225.19	67.06	224.1776	[M+H]+	3	39039-37-7	-	51422.715	48316.273	75864.713	N/A	118066.252
pme0021	L-Phenylalanine	Amino acids and derivatives	Amino acids and derivatives	C9H11NO2	166.09	120.08	165.079	[M+H]+	1	63-91-2	C00079	N/A	N/A	N/A	119943518.2	118090520.1
MWS201436	Lys-Thr	Amino acids and derivatives	Amino acids and derivatives	C10H21N3O4	248.16	84.08	247.1532	[M+H]+	3	97791-84-9	-	183500.4295	126707.6785	219971.9775	222044.9965	118395.5405
Wagp007859	Hypolaetin 7,8,3',4'-Tetramethyl Ether*	Flavonoids	Flavones	C19H18O7	359.11	329.07	358.1053	[M+H]+	1	-	-	N/A	N/A	N/A	N/A	1185230.856
MWS201054	O-Acetyl-L-homoserine	Amino acids and derivatives	Amino acids and derivatives	C6H11NO4	162.08	56.05	161.0688	[M+H]+	3	250736-84-6	C01077	742543.99	819628.9665	1869226.692	706652.542	1187957.208
Sasn008742	9,10-dihydroxy-8-oxooctadec-12-enoic acid	Lipids	Free fatty acids	C18H32O5	327.22	309.21	328.225	[M-H]-	2	-	-	677465.6825	736931.732	4936600.245	1639749.028	1188492.194
MWSHC20125	5-O-Caffeoylshikimic acid	Phenolic acids	Phenolic acids	C16H16O8	335.08	135.05	336.0845	[M-H]-	1	73263-62-4	-	6282027.014	2053885.158	167502.609	5034922.458	118906.011
Lmhp002031	L-Leucyl-L-Leucine	Amino acids and derivatives	Amino acids and derivatives	C12H24N2O3	245.19	86.1	244.1787	[M+H]+	3	3303-31-9	-	281555.717	481929.435	838041.9095	536724.287	1191474.166
Lhqp101805	Skimmin (7-Hydroxycoumarin-7-O-glucoside)	Lignans and Coumarins	Coumarins	C15H16O8	325.09	163.04	324.0845	[M+H]+	2	93-39-0	-	N/A	1062116.877	180322.23	836384.2315	119166.9785
pmb1587	4-Hydroxy-3,5-diisopropylbenzaldehyde	Others	Aldehyde compounds	C13H18O2	207.14	165.09	206.1307	[M+H]+	3	10537-86-7	-	175031.4595	112422.632	126235.253	71846.004	119207.944
pme0220	Methyl jasmonate	Organic acids	Organic acids	C13H20O3	225.15	151.11	224.1412	[M+H]+	3	1211-29-6	C11512	138762.8695	98371.9685	134220.5435	131888.656	119298.1955
pme3081	pyridoxamine	Alkaloids	Pyridine alkaloids	C8H12N2O2	169.1	134.06	168.0899	[M+H]+	3	85-87-0	C00534	134959.073	250496.4525	125499.253	77711.0665	119303.7785
MWSmce676	D-Arabinose*	Others	Saccharides	C5H10O5	149.0459	59.0132	150.0528	[M-H]-	2	10323-20-3	C00216	872598.3735	684080.5145	695760.055	683858.786	119304.581
MWSmce682	DL-Xylose*	Others	Saccharides	C5H10O5	149.05	59.01	150.0528	[M-H]-	2	25990-60-7	-	872598.3735	684080.5145	695760.055	683858.786	119304.581
MWSmce199	L-Xylose*	Others	Saccharides	C5H10O5	149.05	59.02	150.0528	[M-H]-	2	609-06-3	C01510	872598.3735	684080.5145	695760.055	683858.786	119304.581
Lmhp009773	1-α-Linolenoyl-glycerol-3-O-glucoside*	Lipids	Glycerol ester	C27H46O9	515.32	261.22	514.3142	[M+H]+	1	-	-	1441211.6	2007888.844	1100271.906	2131258.418	1197239.224
Lmjp101406	7-Methoxy-8-(2'-ethoxy-3'-hydroxy-3'-methylbutyl)coumarin	Lignans and Coumarins	Coumarins	C17H22O5	307.1545	145.098	306.1467	[M+H]+	3	-	-	484799.087	1098659.518	350424.0015	784071.4975	119800.265
Lamp006438	Astrapterocarpan-3-O-malonyl glucoside	Flavonoids	Isoflavones	C26H28O13	549.16	301.11	548.1524	[M+H]+	2	-	-	11883126.86	6150325.396	8070142.85	9449122.581	1199628.271
Lmsp004670	Kaempferol-3-O-glucoside-7-O-rhamnoside*	Flavonoids	Flavonols	C27H30O15	595.17	287.06	594.1585	[M+H]+	3	2392-95-2	-	397147.976	1079134.183	N/A	380966.094	120094.6125
Zaln004057	4-caffeoylshikimic acid*	Phenolic acids	Phenolic acids	C16H16O8	335.08	179.03	336.0845	[M-H]-	1	-	-	7431831.1	2722206.95	182816.4605	6195169.142	120126.1405
Zaln004082	3-O-caffeoylshikimic acid*	Phenolic acids	Phenolic acids	C16H16O8	335.0756	179.0343	336.0845	[M-H]-	1	-	-	7431831.1	2722206.95	182816.4605	6195169.142	120126.1405
Lcfn121061	N-Acetyl-6-hydroxy-L-tryptophan	Amino acids and derivatives	Amino acids and derivatives	C13H14N2O4	261.09	131.04	262.0954	[M-H]-	2	-	-	855521.677	335991.18	1884432.694	6786821.843	120300.0375
MWSHY0169	4',5,7-Trihydroxy-3',6-dimethoxyflavone (Jaceosidin)	Flavonoids	Flavones	C17H14O7	331.08	301.04	330.074	[M+H]+	3	18085-97-7	-	N/A	N/A	N/A	N/A	1204281.363
MWS201381	Ser-Trp	Amino acids and derivatives	Amino acids and derivatives	C14H17N3O4	292.13	188.07	291.1219	[M+H]+	3	94421-70-2	-	444894.537	48559.558	303322.338	380890.1785	120530.434
Zmhp004034	Gossypetin-7-O-L-rhamnopyranoside(Rhodiolgin)*	Flavonoids	Flavonols	C21H20O12	465.1	303.05	464.0955	[M+H]+	1	94696-39-6	-	13272146.61	48245270.96	N/A	18861942.78	1205405.759
Lmsn002815	Kaempferol-3-O-rutinoside(Nicotiflorin)	Flavonoids	Flavonols	C27H30O15	593.15	285.04	594.1585	[M-H]-	3	17650-84-9	C21833	56952.6395	174316.9135	N/A	17382.696	12108.5315
Lmjp005224	4',5,7-Trihydroxy-3',3,6-Trimethoxyflavone (Jaceidin)	Flavonoids	Flavonols	C18H16O8	361.09	328.06	360.0845	[M+H]+	3	10173-01-0	-	18820.128	N/A	N/A	N/A	121083.089
pme0057	L-Homocysteine	Amino acids and derivatives	Amino acids and derivatives	C4H9NO2S	136.04	118.03	135.0354	[M+H]+	3	6027-13-0	C00155	177493.3535	21567.59	114667.275	60346.119	12109.683
Sazp010264	Monogalactosyldiacylglycerol	Lipids	Glycerol ester	C45H70O10	771.5	609.45	770.4969	[M+H]+	1	-	-	378020.4925	255104.2555	581834.3335	233210.1605	1211776.232
MWSmce542	1-Methyltryptophan	Amino acids and derivatives	Amino acids and derivatives	C12H14N2O2	219.11	132.09	218.1055	[M+H]+	3	21339-55-9	-	N/A	159193.874	1386486.591	1799256.927	121402.815
mws1164	D-Fructose*	Others	Saccharides	C6H12O6	179.06	59.01	180.0634	[M-H]-	1	57-48-7	C05003	20313419.04	6994107.144	21003225.93	16394907.92	1215242.892
mws4170	D-Glucose*	Others	Saccharides	C6H12O6	179.0561	59.0139	180.0634	[M-H]-	1	50-99-7	C00031	20313419.04	6994107.144	21003225.93	16394907.92	1215242.892
Zamn00402	sorbose*	Others	Saccharides	C6H12O6	179.0556	59.0139	180.0634	[M-H]-	1	3615-56-3	C01452	20313419.04	6994107.144	21003225.93	16394907.92	1215242.892
MWSmce576	L-Glucose*	Others	Saccharides	C6H12O6	179.0565	59.0141	180.0634	[M-H]-	1	921-60-8	-	20313419.04	6994107.144	21003225.93	16394907.92	1215242.892
MWS20151	Apigenin; 4',5,7-Trihydroxyflavone*	Flavonoids	Flavones	C15H10O5	271.06	153.02	270.0528	[M+H]+	3	520-36-5	C01477	86044.234	18152.1315	27484.404	24386.02	12159.775
Lcrp000446	5-Allyl-2-(3,4-dimethoxyphenyl)-7-methoxy-3-methylbenzofuran	Lignans and Coumarins	Lignans	C21H22O4	339.16	161.06	338.1518	[M+H]+	2	-	-	N/A	155504.001	N/A	N/A	1216417.161
MWSmce232	Dicumarol	Lignans and Coumarins	Coumarins	C19H12O6	337.06	163.04	336.0634	[M+H]+	3	66-76-2	C00796	51306.437	65127.175	95855.5055	94740.8565	12169.318
MWSmce388	Xanthotoxol; 8-Hydroxypsoralen	Lignans and Coumarins	Coumarins	C11H6O4	203.0335	147.049	202.0266	[M+H]+	3	2009-24-7	C00841	27918.823	27189.928	38180.222	22808.047	121835.7245
Cmhn002057	2,7-Dimethyl-2,4-diene-deca-α,x-diacid 8-O-β-glucoside	Tannins	Tannin	C18H28O10	403.16	343.14	404.1682	[M-H]-	3	-	-	17608.684	25675.651	103256.495	46075.583	12196.95
Wasyqp5995	2-Aminooctadecane-1,5,17-triol	Lipids	Sphingolipids	C18H39NO3	318.3	256.26	317.293	[M+H]+	1	-	-	141290.565	105084.4435	141055.683	113529.045	122013.3065
MWStz063	2-Ethyl-2,6,6-trimethylpiperidin-4-one	Alkaloids	Piperidine alkaloids	C10H19NO	170.15	152.14	169.1467	[M+H]+	3	133568-79-3	-	N/A	N/A	N/A	N/A	122267.661
MWS20161	Maltol 6'-O-(5-O-p-coumaroyl)-β-D-apiofuranosyl-β-D-glucopyranoside	Lignans and Coumarins	Lignans	C26H30O14	567.17	127.04	566.1636	[M+H]+	2	-	-	98541.6835	N/A	338139.927	168594.594	122672.894
MWStz488	4-O-p-Coumaroylquinic acid	Phenolic acids	Phenolic acids	C16H18O8	337.09	173.05	338.1002	[M-H]-	1	53539-37-0	C10441	84293846.28	6908909.841	64444380.13	50881583.37	122778.961
WaYn011606	1-(2,3-dihydroxypropoxy)-3-(((2-(dimethylamino)ethoxy)(hydroxy)phosphoryl)oxy)propan-2-yl heptadecanoate	Lipids	LPE	C27H56NO9P	568.36	269.25	569.3693	[M-H]-	1	-	-	1427807.869	555432.7065	384561.253	824997.5795	122951.044
Waln010449	1-(2,3-dihydroxypropoxy)-3-(((2-(dimethylamino)ethoxy)(hydroxy)phosphoryl)oxy)propan-2-yl (E)-hexadec-9-enoate	Lipids	LPE	C26H52NO9P	552.33	253.22	553.338	[M-H]-	1	-	-	14008537.48	25283788.86	27969632.08	16605394.38	12303286.28
Zmxp002867	Chrysoeriol-5,7-di-O-glucoside	Flavonoids	Flavones	C28H32O16	625.17	301.07	624.169	[M+H]+	2	-	-	300700.1545	944232.3125	777236.67	197005.82	123161.254
Zbbp001820	Anabasine	Alkaloids	Pyridine alkaloids	C10H14N2	163.12	130.06	162.1157	[M+H]+	2	13078-04-1	C06180	5529065.929	3146145.935	2553705.05	609559.7905	1234530.822
pmf0139	D-Galactose*	Others	Saccharides	C6H12O6	179.06	59.01	180.0634	[M-H]-	1	59-23-4	C00124	21578570.51	7242960.083	21376139.56	16151723.24	1236837.751
Qmqp101735	3β,6β-Dihydroxy-15-nor-14-oxo8(17),12-labdadien-14-a	Terpenoids	Sesquiterpenoids	C19H30O3	307.23	219.17	306.2195	[M+H]+	3	-	-	92956.8415	14830.863	413888.3845	140780.654	123746.86
mws1478	Nicotine	Alkaloids	Pyridine alkaloids	C10H14N2	163.12	130.07	162.1157	[M+H]+	2	54-11-5	C00745	4622829.748	3029726.19	2505457.637	595124.466	1237789.451
Zbfn004397	2-O-caffeoyl-5-O-(3-hydroxy-4-phenoxy)-6-acetylglucose	Phenolic acids	Phenolic acids	C24H26O12	505.1361	323.0777	506.1424	[M-H]-	3	-	-	N/A	N/A	49433.188	12394.865	12382.209
mws1375	Nicotianamine	Alkaloids	Alkaloids	C12H21N3O6	304.15	185.09	303.143	[M+H]+	3	34441-14-0	C05324	486868.0215	84478.888	421810.184	420764.4885	123925.1995
Safn010965	Porrigenic acid	Lipids	Free fatty acids	C18H30O4	309.21	171.1	310.2144	[M-H]-	2	-	-	8455531.376	11404474.11	6148290.217	6351308.886	1239292.01
Wasyqp2836	3-O-Feruloyl Aminogalactitol	Phenolic acids	Phenolic acids	C16H23NO9	374.14	177.06	373.1373	[M+H]+	1	-	-	138692.078	N/A	521473.763	434841.9385	124026.057
Lmyp008903	5-Hydroxydigitolutein	Quinones	Anthraquinone	C16H12O5	285.0757	257.0761	284.0685	[M+H]+	3	-	-	34959.6685	17060.6445	12343.815	N/A	12416.523
MWSHC2047	Syringaresinol-4'-O-glucoside; Acanthoside B	Lignans and Coumarins	Lignans	C28H36O13	579.21	417.16	580.2156	[M-H]-	2	7374-79-0	C10890	291446.322	1971739.736	214783.574	417699.233	124207.8295
Hmgp002080	Nepetin-4'-O-diglucoside	Flavonoids	Flavones	C28H32O17	641.17	317.06	640.1639	[M+H]+	2	-	-	2485306.863	2457082.212	214473.3655	2563417.887	124300
Lmdp003286	Quercetin-3-O-alloside; Isohyperoside	Flavonoids	Flavonols	C21H20O12	465.1019	303.0613	464.0955	[M+H]+	1	35589-21-0	-	400573.7295	2907911.728	13689807.6	2097417.212	1243410.935
Walp012785	(Oxiran-2-yl)methyl octadeca-9,12-dienoate*	Lipids	Glycerol ester	C21H36O3	337.27	263.24	336.2664	[M+H]+	1	856386-19-1	-	39648.789	13597.894	20520.5755	41736.9225	12468.235
Lajp006054	Gardenin E 5-glucoside	Flavonoids	Flavones	C25H28O14	553.16	391.11	552.1479	[M+H]+	3	-	-	N/A	N/A	N/A	N/A	124680.9705
MWStz481	Eupatorin-5-methylether*	Flavonoids	Flavones	C19H18O7	359.11	329.07	358.1053	[M+H]+	1	21764-09-0	-	N/A	N/A	N/A	N/A	1247576.915
Zbdp007159	5-Hydroxy-7,2',4',5'-tetramethoxyisoflavone; Robustigenin	Flavonoids	Isoflavones	C19H18O7	359.1117	329.066	358.1053	[M+H]+	2	-	-	N/A	N/A	N/A	N/A	1247576.915
mws1015	Esculin (6,7-Dihydroxycoumarin-6-O-glucoside)	Lignans and Coumarins	Coumarins	C15H16O9	339.07	177.02	340.0794	[M-H]-	1	531-75-9	C09264	1365823.432	2926762.408	3560352.467	1275801.698	1251149.774
Zmhp006502	Kaempferide-3-O-(6''-malonyl)glucoside	Flavonoids	Flavonols	C25H24O14	549.12	301.07	548.1166	[M+H]+	1	-	-	12268333.45	5442842.424	7863256.882	8554689.375	1251691.676
Zdcp004025	Epigallocatechin-3-O-(3-O-methyl)gallate	Flavonoids	Flavanols	C23H20O11	473.1065	139.04	472.1006	[M+H]+	3	83104-87-4	-	44224.529	73112.1355	100688.506	187425.6355	12535.7545
pme1654	Jasmonic acid	Organic acids	Organic acids	C12H18O3	209.12	59.02	210.1256	[M-H]-	3	77026-92-7	C08491	142680.778	639330.3595	106316.894	49047.1155	12538191.36
pmp000344	3',4',7-Trihydroxyflavone	Flavonoids	Flavones	C15H10O5	271.06	243.06	270.0528	[M+H]+	3	2150-11-0	-	33648.1345	10750.2705	49109.0135	30615.72	12539.561
Lhmp122023	Scopoletin 7-O-(6''-Malonylglucoside)	Lignans and Coumarins	Coumarins	C19H20O12	441.1	193.05	440.0955	[M+H]+	3	-	-	27930.2955	1718526.073	N/A	N/A	12543.7645
Lmhp007598	LysoPC 19:2(2n isomer)	Lipids	LPC	C27H52NO7P	534.36	184.07	533.3481	[M+H]+	2	-	-	1010300.056	1605351.132	3973957.024	1294881.345	1260191.552
mws1604	Capsaicin	Alkaloids	Phenolamine	C18H27NO3	306.2064	137.0597	305.1991	[M+H]+	3	404-86-4	C06866	41226.4965	52970.2565	83328.6675	31814.048	12631.179
Wagp010987	Gossypetin 3,7,8,3',4'-pentamethyl ether*	Flavonoids	Flavonols	C20H20O8	389.12	359.08	388.1158	[M+H]+	1	-	-	12746.6805	13777.49	36094.9915	289897.5795	126316.5795
mws2608	N-Acetyl-D-galactosamine	Others	Saccharides	C8H15NO6	222.1	84.05	221.0899	[M+H]+	3	1811-31-0	C01132	16235682.48	14604298.9	17372211.87	14373583.02	12641700.26
Safn005219	naringenin 5-glucoside*	Flavonoids	Flavones	C21H22O10	433.11	271.06	434.1213	[M-H]-	1	-	-	1009115.945	280994.4255	102001.811	3842979.728	126463.2335
HX1332	Roupelliol	Others	Others	C19H30O2	291.23	93.07	290.2246	[M+H]+	3	-	-	881136.2365	172840.2795	4979542.566	1330900.827	1265542.109
Zbqn006065	3,5,7,2'-Tetrahydroxyflavone	Flavonoids	Flavonols	C15H10O6	285.04	133.03	286.0477	[M-H]-	2	480-15-9	C10036	596191.145	17150.7245	18722.459	164718.7645	126646.078
Wcdp000970	acetophenone	Others	Others	C8H8O	121.06	103.05	120.0575	[M+H]+	1	98-86-2	C07113	2341569.082	19021324.6	286193.8685	9936731.553	126755.8465
Zmyn000453	Isocitric Acid*	Organic acids	Organic acids	C6H8O7	191.02	111.01	192.027	[M-H]-	1	320-77-4	C00311	21637952.46	15201122.83	19914950.42	20734623.86	12696563.18
Safn001079	(2S,3R)-2,3-dihydroxy-5-oxohexanedioic acid*	Organic acids	Organic acids	C6H8O7	191.02	111.01	192.027	[M-H]-	1	-	-	21637952.46	15201122.83	19914950.42	20734623.86	12696563.18
Lmmn006246	7β-Hydroxydarutigenol	Terpenoids	Ditepenoids	C20H34O4	337.23	157.12	338.2457	[M-H]-	3	1188281-99-3	-	75415.0565	35041.499	41614.804	37113.586	127111.184
Waqkp02815	Peonidin 3-O-(6''-malonyl-glucoside)	Flavonoids	Anthocyanidins	C25H25O14+	549.13	301.07	549.1244	[M]+	3	-	-	1579955.698	2276227.805	751971.1075	2653736.338	127170.3765
Wagp007572	Quercetin 3,5,7,3'-tetramethyl ether*	Flavonoids	Flavones	C19H18O7	359.11	329.07	358.1053	[M+H]+	1	-	-	N/A	N/A	N/A	N/A	1276077.428
Lmxp000939	Zarzissine	Alkaloids	Alkaloids	C5H5N5	136.06	119.04	135.0545	[M+H]+	2	160568-14-9	-	3871897.956	36451229.59	5037264.775	4706210.321	12787627.47
MWSHC2054	Adenine	Nucleotides and derivatives	Nucleotides and derivatives	C5H5N5	136.0624	119.0358	135.0545	[M+H]+	3	73-24-5	C00147	3871897.956	36451229.59	5037264.775	4706210.321	12787627.47
Wasyqp3073	p-Coumaroyl Aminogalactitol	Phenolic acids	Phenolic acids	C15H21NO8	344.13	147.04	343.1267	[M+H]+	1	-	-	9907733.06	19471897.6	31017850.89	37244772.62	12821698.53
Wbmp007921	Vitexlimolide A	Terpenoids	Ditepenoids	C21H32O4	349.24	349.24	348.2301	[M+H]+	3	-	-	108256.2185	221317.265	77388.1175	187017.977	128476.569
Hmgp002148	Nepetin-7-O-alloside*	Flavonoids	Flavones	C22H22O12	479.1202	317.06	478.1111	[M+H]+	1	-	-	512265.112	3059878	28329682.32	N/A	1285680.27
Hmcp002207	Isorhamnetin-7-O-glucoside (Brassicin)*	Flavonoids	Flavonols	C22H22O12	479.12	317.06	478.1111	[M+H]+	1	6743-96-0	-	512265.112	3059878	28329682.32	N/A	1285680.27
MWSslk076	Nicotinic acid N-oxide	Alkaloids	Pyridine alkaloids	C6H5NO3	140.03	105.02	139.0269	[M+H]+	3	2398-81-4	-	29502.102	252436.1665	16310.985	122901.3205	12857.6715
Safn012694	2-hydroxypentadecanoic acid	Lipids	Free fatty acids	C15H30O3	257.21	211.21	258.2195	[M-H]-	1	-	-	428467.4315	651209.754	3546302.217	717088.896	12891245.95
Hmgp001996	Quercetagetin; 3,3',4',5,6,7-Hexahydroxyflavone	Flavonoids	Flavonols	C15H10O8	319.0471	273.04	318.0376	[M+H]+	3	90-18-6	C10122	N/A	741021.174	139935.382	46629.447	128932.246
MWS201242	Cys-Trp	Amino acids and derivatives	Amino acids and derivatives	C14H17N3O3S	308.11	188.07	307.0991	[M+H]+	3	-	-	N/A	N/A	24441.984	34140.8345	12897.739
HX1348	2-hydroxymethyl-D-ribono-γ-lactone	Others	Others	C5H8O4	133.05	69.03	132.0423	[M+H]+	3	-	-	287993.23	220734.5705	263785.1185	249174.5795	129056.355
Wcsn010794	(3E,5E,8Z,11Z)-7,10,15-trimethylheptadeca-3,5,8,11-tetraenoic acid	Others	Others	C20H32O2	303.23	303.23	304.2402	[M-H]-	3	-	-	17768.0515	6506.1585	66288.661	35459.852	12914.4795
pme3732	Cytidine	Nucleotides and derivatives	Nucleotides and derivatives	C9H13N3O5	244.09	112.05	243.0855	[M+H]+	2	65-46-3	C00475	2336186.221	1192380.46	4615400.35	1274500.744	1292458.553
Lmtp008511	Santalal	Terpenoids	Sesquiterpenoids	C15H22O	219.1743	145.0998	218.1671	[M+H]+	3	59331-83-8	-	117744.2285	72213.0845	93742.0425	42105.3935	129264.2475
MW0153676	Met-Thr-Gly	Amino acids and derivatives	Amino acids and derivatives	C11H21N3O5S1	308.12	159.09	307.1201916	[M+H]+	3	-	-	718855.2545	48407.779	239471.405	2085201.129	129382.12
MWStz453	Physcion-8-O-glucoside*	Quinones	Anthraquinone	C22H22O10	445.1135	283.0619	446.1213	[M-H]-	3	26296-54-8	C10384	39702.055	N/A	8761.7045	20951.79	12946.2345
Wmgp005544	Gelsemamide	Alkaloids	Piperidine alkaloids	C20H24N2O3	341.19	310.17	340.1787	[M+H]+	2	-	-	194559.133	115389.6175	256832.3275	152393.2735	129525.877
pme1178	Guanosine	Nucleotides and derivatives	Nucleotides and derivatives	C10H13N5O5	284.1	152.06	283.0917	[M+H]+	1	118-00-3	C00387	32176489.48	10867029.99	53679698.05	21996950.66	12987709.45
pmb0885	4-Oxo-9Z,11Z,13E,15E-Octadecatetraenoic Acid	Lipids	Free fatty acids	C18H26O3	291.2	191.11	290.1882	[M+H]+	3	-	-	813052.0475	972179.6275	1325572.3	1168234.233	1301675.506
Safn013373	2-methoxyhexadecanoic acid	Lipids	Free fatty acids	C17H34O3	285.24	239.24	286.2508	[M-H]-	1	-	-	122026.3915	93305.5735	702921.6795	137239.265	1304046.915
Zbsn007741	Tectorigenin*	Flavonoids	Isoflavones	C16H12O6	299.0553	284.0329	300.0634	[M-H]-	2	548-77-6	C10534	4701997.831	3402025.493	5592831.746	5537534.302	130415.4365
pmb0856	LysoPE 18:1(2n isomer)*	Lipids	LPE	C23H46NO7P	480.31	339.29	479.3012	[M+H]+	3	-	-	1210663.089	749491.177	1676665.786	790427.081	1305992.502
mws1567	Bisdemethoxycurcumin	Phenolic acids	Phenolic acids	C19H16O4	307.0976	119.0539	308.1049	[M-H]-	3	33171-05-0	C17743	544713.1495	291809.9375	265121.776	1513744.448	130614.986
Lcfp001923	dihydrozeatin-9-N-glucoside	Alkaloids	Alkaloids	C16H25N5O6	384.19	222.14	383.1805	[M+H]+	2	1226978-31-9	-	N/A	N/A	20101.7575	48980.135	130665.136
Lmcp000282	L-Carnitine	Alkaloids	Alkaloids	C7H15NO3	162.11	85.03	161.1052	[M+H]+	3	541-15-1	C00318	13919272.75	12040288.09	20127019.7	20003828.16	13070981.74
Sazp005756	Acetylbyakangelicin	Lignans and Coumarins	Coumarins	C19H20O8	377.1229	273.1123	376.1158	[M+H]+	3	-	-	N/A	N/A	N/A	N/A	130800.7155
Zbzp004330	irilinB-7-glucoside-O-malonate	Flavonoids	Isoflavones	C25H24O14	549.12	301.07	548.1161	[M+H]+	2	-	-	1216634.192	2535093.626	679070.1595	2816657	131093.6055
pmb0862	LysoPC 12:0	Lipids	LPC	C20H42NO7P	440.28	184.07	439.2699	[M+H]+	3	20559-18-6	-	1401412.774	134852.594	1407031.541	571016.0555	131140.894
mws1292	Isoschaftoside	Flavonoids	Flavones	C26H28O14	565.16	409.09	564.1479	[M+H]+	3	52012-29-0	-	79040.026	22864.963	14792.108	N/A	131169.0445
Lmbn002072	2-Propylsuccinic acid	Organic acids	Organic acids	C7H12O4	159.07	97.07	160.0736	[M-H]-	3	618-57-5	C16657	58743.8565	27870.6935	61824.0485	6836.64	131331.927
Zmjn001813	Pimelic acid	Lipids	Free fatty acids	C7H12O4	159.07	97.06	160.0736	[M-H]-	3	111-16-0	C02656	58743.8565	27870.6935	61824.0485	6836.64	131331.927
ZBN0132	Gossypetin-8-O-glucoside	Flavonoids	Flavonols	C21H20O13	479.0826	316.0216	480.0904	[M-H]-	3	652-78-8	C10051	57519.6465	111071.606	61489.0005	187192.2475	1315090.667
Lmln001856	5,7-Dihydroxy-4-oxo-2-(3,4,5-trihydroxyphenyl)-4H-chromen-3-yl-alloside	Others	Others	C21H20O13	479.09	316.02	480.0904	[M-H]-	2	-	-	57519.6465	111071.606	61489.0005	187192.2475	1315090.667
Lmhp007045	Knoxiadin	Quinones	Anthraquinone	C16H12O6	301.0711	258.0542	300.0634	[M+H]+	3	98873-77-9	-	N/A	12428.0195	18113.892	30613.558	13165.746
MWSprf101	Columbianetin acetate	Lignans and Coumarins	Coumarins	C16H16O5	289.1079	187.0458	288.0998	[M+H]+	3	23180-65-6	-	13193.2505	15616.017	13754.31	32573.523	13184.246
Wagp009755	6'-Hydroxy-4,2',3',4'-Tetramethoxychalcone	Flavonoids	Chalcones	C19H20O6	345.133	211.0614	344.126	[M+H]+	3	3877-67-6	-	10711.207	25144.848	42662.4675	29821.6565	13185.792
Zbsp003605	Orientin-2''-O-(6'''-(E)-Caffeoyl)-glucopyranoside	Flavonoids	Flavones	C36H36O19	773.1885	163.0375	772.1851	[M+H]+	3	-	-	N/A	75649.5725	25757.6835	54822.298	13201.9095
Zadp003164	Dehydrololiolide	Terpenoids	Terpene	C11H14O3	195.1	163.04	194.0943	[M+H]+	3	19355-58-9	-	2884867.091	2483585.589	1016867.068	2019613.469	1322789.012
Zmmp002946	(3-(carboxyamino)-2-methylpropanoyl)phenylalanine*	Amino acids and derivatives	Amino acids and derivatives	C14H18N2O5	295.1286	120.081	294.1216	[M+H]+	1	-	-	N/A	210142.838	N/A	1228727.792	1324041.525
Wccp002870	γ-Glu-Phe*	Amino acids and derivatives	Amino acids and derivatives	C14H18N2O5	295.13	120.08	294.1216	[M+H]+	1	7432-24-8	-	N/A	210142.838	N/A	1228727.792	1324041.525
Walp009429	2-AminodocoSane-1,5,21-triol	Lipids	Sphingolipids	C22H47NO3	374.36	312.33	373.3556	[M+H]+	1	-	-	1693481.404	1103909.285	1347715.353	1202623.471	1327214.003
mws1454	Persicoside*	Flavonoids	Flavanones	C23H26O11	477.14	315.09	478.1475	[M-H]-	3	28978-03-2	-	72885.3845	343180.4245	178952.1505	73044.4245	132843.3305
MW0152393	Leu-Leu-Cys	Amino acids and derivatives	Amino acids and derivatives	C15H29N3O4S1	370.17	132.1	347.1878772	[M+Na]+	3	-	-	11483456.27	5356306.504	4194586.117	3873896.463	1329701.013
mws1060	9-(Arabinosyl)hypoxanthine	Nucleotides and derivatives	Nucleotides and derivatives	C10H12N4O5	267.07	135.03	268.0808	[M-H]-	1	7013-16-3	-	1291769.865	262767.4825	670939.4425	325566.1935	133075.689
Lmmp002995	Quercetin-7-O-(2''-malonyl)glucosyl-5-O-glucoside	Flavonoids	Flavonols	C30H32O20	713.15	303.06	712.1487	[M+H]+	2	-	-	N/A	368303.5905	6644866.646	265400.2955	1333126.603
Lmbp002592	Kaempferol-3,7-O-diglucoside	Flavonoids	Flavonols	C27H30O16	611.16	287.05	610.1528	[M+H]+	3	25615-14-9	-	7294979.686	N/A	446621.399	301159.161	1334102.91
Latp003160	6-Hydroxymellein*	Lignans and Coumarins	Coumarins	C10H10O4	195.065	117.0342	194.0574	[M+H]+	1	70901-60-9	C02379	2904436.159	5481158.355	1435117.028	2302701.407	1335171.626
Waptp03409	6-Hydroxy-7-Methoxychromanon*	Lignans and Coumarins	Coumarins	C10H10O4	195.06	117.03	194.0574	[M+H]+	1	-	-	2904436.159	5481158.355	1435117.028	2302701.407	1335171.626
MWSHY0123	Wogonin (5,7-Dihydroxy-8-Methoxyflavone)	Flavonoids	Flavones	C16H12O5	285.08	270.06	284.0685	[M+H]+	3	632-85-9	C10197	366930.313	N/A	111539.208	336563.7115	13407.1055
Walbp07873	12-Oxo phytodienoic acid	Lipids	Free fatty acids	C18H28O3	293.21	81.07	292.2038	[M+H]+	1	67204-66-4	-	343372.7485	2118652.42	380449.4885	670337.794	13457455.96
pmp000237	Apigenin-6-C-(2''-glucuronyl)xyloside	Flavonoids	Flavones	C26H26O15	579.13	283.06	578.1272	[M+H]+	3	-	-	491839.9495	N/A	166720.832	53398.144	134721.8105
Lmzn005900	3-Hydroxy-20-oxo-30-norlupan-28-oic acid (Platanic acid)	Terpenoids	Triterpene	C29H46O4	457.3311	457.33	458.3396	[M-H]-	3	6060-06-6	-	1420088.213	370219.8965	990735.0655	880155.712	1347387.513
Zmyn000230	2-Dehydro-3-deoxy-L-arabinonate	Others	Saccharides	C5H8O5	147.0294	57.0344	148.0372	[M-H]-	3	-	C00684	9880384.107	2733920.154	4817084.473	5010815.791	1347505.445
Cmqp003383	Gentianamine	Alkaloids	Pyridine alkaloids	C11H11NO3	206.08	146.06	205.0739	[M+H]+	2	22952-54-1	C09961	569182.7535	63433.9485	292516.665	1399216.415	135303.147
mws1333	Melibiose	Others	Saccharides	C12H22O11	341.11	113.02	342.1162	[M-H]-	1	585-99-9	C05402	3832150.61	4469238.222	3744259.226	3592155.619	1355626.713
ZBN0056	Kaempferol-3-O-(6'''-p-Coumaroyl)glucosyl-(1→2)-Glucoside-7-O-Rhamnoside	Flavonoids	Flavonols	C42H46O22	901.2402	285.0406	902.2481	[M-H]-	3	-	-	N/A	N/A	N/A	N/A	13565.2265
pma3101	Nicotinate D-ribonucleoside	Others	Vitamin	C11H14NO6+	256.08	124.04	256.0816	[M]+	3	17720-18-2	C05841	14395873.36	11624527.89	2032308.814	10207774.09	1357677.01
MWStz675	Psoralenoside	Phenolic acids	Phenolic acids	C17H18O9	365.0893	159.0466	366.0951	[M-H]-	3	905954-17-8	-	N/A	N/A	N/A	N/A	135778.3825
mws0470	Methylmalonic acid*	Organic acids	Organic acids	C4H6O4	117.0193	73.0295	118.0266	[M-H]-	2	516-05-2	C02170	1510289.939	1718780.826	858165.9105	1574117.215	1361200.948
mws0192	Succinic acid*	Organic acids	Organic acids	C4H6O4	117.02	73.03	118.0266	[M-H]-	2	110-15-6	C00042	1510289.939	1718780.826	858165.9105	1574117.215	1361200.948
Hmlp000935	Vanillylamine	Alkaloids	Alkaloids	C8H11NO2	154.09	137.06	153.079	[M+H]+	2	1196-92-5	C16666	140065.134	417260.298	N/A	375474.2295	13616.05
Waptn03507	Vomifoliol-D-glucopyranoside	Terpenoids	Monoterpenoids	C19H30O8	445.21	153.09	386.1941	[M+CH3COO]-	1	-	-	199049.545	28952.671	66425.3005	57173.9655	13622.623
Zahp011155	N-(sec-butyl)tetradec-2-enamide	Alkaloids	Alkaloids	C18H35NO	282.28	226.21	281.2719	[M+H]+	3	-	-	3077.173	5780.7795	6760.211	5975.078	13624.1
Wasn002329	Xanthurenic Acid 8-O-Glucoside	Alkaloids	Quinoline alkaloids	C16H17NO9	366.08	160.04	367.0903	[M-H]-	1	97451-32-6	-	53133.3365	6853798.059	304706.8035	102309.675	1364400.897
pmf0138	D-Mannose*	Others	Saccharides	C6H12O6	179.06	59.01	180.0634	[M-H]-	1	3458-28-4	C00159	25228295.44	8079370.517	23905283.29	19725319.21	1366313.353
Wagp010678	5-Hydroxy-3,3',4',5',7-Pentamethoxyflavone*	Flavonoids	Flavonols	C20H20O8	389.12	359.08	388.1158	[M+H]+	1	5084-19-5	-	13706.9965	12299.174	36997.9775	330080.158	136797.7875
WaYp007695	2-Aminooctadecane-1,16,18,18-tetraol	Lipids	Sphingolipids	C18H39NO4	334.3	242.25	333.2879	[M+H]+	1	-	-	659986.2285	1019710.542	1724069.138	1041014.358	1371571.761
Yalp005253	Toonasterone A	Steroids	Steroid	C21H34O4	351.25	259.21	350.2457	[M+H]+	3	-	-	764636.0545	939288.9755	3446170.543	N/A	1371602.927
mws2216	Nordihydrocapsaicin*	Alkaloids	Phenolamine	C17H27NO3	294.2064	137.0597	293.1991	[M+H]+	3	28789-35-7	C20216	132010.192	78510.615	155720.0015	143516.278	13725.36
mws0847	1-Methyladenine	Nucleotides and derivatives	Nucleotides and derivatives	C6H7N5	150.08	133.05	149.0701	[M+H]+	2	5142-22-3	C02216	1241530.625	119913.266	103815.8885	1097836.782	137508.94
pmb0964	Isopentenyladenine-7-N-glucoside	Nucleotides and derivatives	Nucleotides and derivatives	C16H23N5O5	366.18	204.12	365.1699	[M+H]+	3	-	-	205877.016	126921.744	639378.759	333847.8	1377303.702
Lmbp003668	Kaempferol-3-O-arabinoside	Flavonoids	Flavonols	C20H18O10	419.1	287.05	418.09	[M+H]+	3	-	-	1018585.12	40167.3165	30437.801	100450.7505	13802.054
Wafn001957	2-O-Caffeoylglucaric Acid	Phenolic acids	Phenolic acids	C15H16O11	371.06	209.03	372.0693	[M-H]-	3	-	C03062	223397.998	1246316.013	1572776.783	325366.2875	138094.1165
Cmlp002163	Gentioflavoside	Terpenoids	Monoterpenoids	C16H22O10	375.13	213.08	374.1213	[M+H]+	2	34239-17-3	-	N/A	N/A	N/A	N/A	138213.3465
YC512118	Oleamide (9-Octadecenamide)	Lipids	Free fatty acids	C18H35NO	282.28	247.24	281.2719	[M+H]+	1	301-02-0	C19670	27434.2485	57353.753	70394.859	47147.965	138564.7255
ML10180524	Cytarabine	Nucleotides and derivatives	Nucleotides and derivatives	C9H13N3O5	244.09	112.05	243.0855	[M+H]+	2	147-94-4	C02961	4978081.897	888638.129	3936250.637	1514773.901	1390509.125
Walp007137	2-AminoicoSane-1,6,18,19,20-pentaol	Lipids	Sphingolipids	C20H43NO5	378.32	286.28	377.3141	[M+H]+	1	-	-	115574.7535	113152.006	192338.4935	109553.952	139111.137
pme0266	Sebacic acid	Organic acids	Organic acids	C10H18O4	201.11	139.11	202.1205	[M-H]-	1	111-20-6	C08277	19390.149	18618.881	29274.352	11711.004	13937.2315
Lmyn006011	Gingerglycolipid B	Lipids	Glycerol ester	C33H58O14	677.38	397.13	678.3827	[M-H]-	1	88168-90-5	-	7120453.471	10386728.27	11901010.66	12380327.86	1395969.503
Lmyp006426	Demethyl-dehydroxymatairesinol	Lignans and Coumarins	Lignans	C19H20O5	329.14	205.09	328.1311	[M+H]+	2	-	-	N/A	N/A	10664.4115	N/A	1398320.596
Zmsp000608	3-epi-fagomine	Alkaloids	Piperidine alkaloids	C6H13NO3	148.0966	86.0595	147.0895	[M+H]+	3	-	-	57414.644	26363.602	44375.874	58126.0175	140024.4035
mws0917	3,7-Di-O-methylquercetin*	Flavonoids	Flavonols	C17H14O7	329.07	314.04	330.074	[M-H]-	3	2068-02-2	C01265	N/A	N/A	N/A	8334.037	14027365.88
pmf0085	9,19-Cyclolanost-24-en-3-ol (Cycloartenol)	Terpenoids	Triterpene	C30H50O	427.39	345.32	426.3862	[M+H]+	3	469-38-5	C01902	16967.854	16266.0535	14775.1245	14721.474	14082.743
Wbmn002291	Kobusone	Terpenoids	Sesquiterpenoids	C14H22O2	221.15	220.15	222.162	[M-H]-	3	-	-	16801.994	15335.0075	17461.4615	11391.6685	14123.9625
Lmjp002931	Fusaric acid	Organic acids	Organic acids	C10H13NO2	180.1	120.08	179.0946	[M+H]+	3	-	-	N/A	1485948.874	N/A	N/A	1414617.839
Cmyp009787	Damascenone	Others	Ketone compounds	C13H20O	193.16	109.06	192.1514	[M+H]+	3	23726-91-2	-	1582463.346	748868.4425	996531.5645	524581.395	1417551.416
Zmzn000078	Dihydroxyacetone phosphate	Others	Ketone compounds	C3H7O6P	168.99	78.96	169.998	[M-H]-	3	57-04-5	C00111	12430.818	16379.711	15363.069	8401.5615	141783.899
Wafn002807	methyl 4-O-galloylchlorogenate	Phenolic acids	Phenolic acids	C24H24O13	519.11	165.02	520.1217	[M-H]-	2	574747-58-3	-	125477.581	282458.244	161093.1595	167348.9725	14201.5915
MWStz590	Isodemethylwedelolacton	Others	Others	C15H8O7	299.02	271.02	300.027	[M-H]-	1	350681-33-3	-	58396.7905	N/A	624886.7605	121684.531	142090.0615
Waptn06702	(9S)-Hydroxyoctadecadienoic acid	Lipids	Free fatty acids	C18H32O3	295.23	171.1	296.2351	[M-H]-	1	73543-67-6	-	15265757.72	2315171.252	6174064.795	18562095.95	1422154.052
mws1297	Benzyl glucoside	Others	Others	C13H18O6	269.1	101.02	270.1103	[M-H]-	2	4304-12-5	-	31378.3965	36197.526	25070.8005	26333.796	14253.1035
WaQzp09970	Estrane-3,17-diol	Steroids	Steroid	C18H30O2	279.23	67.05	278.2246	[M+H]+	3	517-01-1	-	13487484.49	2349508.152	7908133.651	18364983.45	1425739.344
Lszp210010	Tatarine	Alkaloids	Alkaloids	C15H20N2O6	325.14	191.08	324.1321	[M+H]+	3	-	-	186835.992	1048102.501	5676612.644	911248.659	142760.073
mws0275	L-Malic acid*	Organic acids	Organic acids	C4H6O5	133.01	71.01	134.0215	[M-H]-	1	97-67-6	C00149	906599.3785	468038.161	1057229.767	848573.0485	1431943.506
Lmhn003240	Benzoylmalic acid	Phenolic acids	Phenolic acids	C11H10O6	237.04	121.03	238.0477	[M-H]-	1	22138-51-8	-	13977.026	13159.452	N/A	N/A	14333955.18
ZbWn008386	4-methylbenzenesulfonic palmitic anhydride	Others	Others	C23H38O4S	409.24	153	410.2491	[M-H]-	3	-	-	263385.776	207249.747	208537.354	301589.104	143350.8755
MWStz718	Limocitrin 3-O-beta-D-glucopyranoside	Flavonoids	Flavonols	C23H24O13	507.114	344.0548	508.1217	[M-H]-	3	38836-51-0	-	N/A	N/A	327312.6655	N/A	144435.3515
MWSprf004	Neochlorogenic acid (5-O-Caffeoylquinic acid)	Phenolic acids	Phenolic acids	C16H18O9	355.1	163.04	354.0951	[M+H]+	1	906-33-2	C17147	40507303.69	34697553.13	13076103.18	25627494.93	144521.2865
Wasyqp3230	4-O-Feruloyl Aminogalactitol	Phenolic acids	Phenolic acids	C16H23NO9	374.15	177.05	373.1373	[M+H]+	1	-	-	1788857.858	4537327.834	11525930.76	9099288.251	1445416.088
Safn000570	9-hydroxy-8-{[(2S,3R,4S,5S,6R)-3,4,5-trihydroxy-6-(hydroxymethyl)oxan-2-yl]oxy}-1H,3H-naphtho[2,3-c]furan-1-one	Others	Others	C18H18O9	377.09	341.11	378.0951	[M-H]-	1	-	-	3607107.441	12608994.75	8069497.877	3292560.425	1445989.237
pme0257	Uracil	Nucleotides and derivatives	Nucleotides and derivatives	C4H4N2O2	111.02	67.03	112.0273	[M-H]-	3	66-22-8	C00106	72862.559	117895.4105	72391.292	91216.493	144964.207
Lhhp120816	Hydroxyeugenol	Others	Others	C10H12O3	181.0861	125.0237	180.0786	[M+H]+	3	-	-	529181.2065	508475.8325	457840.2475	499848.569	145523.123
Lmyp102101	3-Hydroxy-4H-pyran-4-one	Organic acids	Organic acids	C5H4O3	113.02	67.02	112.016	[M+H]+	3	-	-	161559.8865	93430.225	251126.06	91720.077	145651.5445
Wcdp011133	Linolenyl Alcohol	Others	Others	C18H32O	265.25	69.07	264.2453	[M+H]+	1	506-44-5	-	N/A	6271.4225	8012.165	7159.771	14572.0205
Wacyp09666	6-Hydroxy-3,9-Undecadienoic acid Methyl Ester	Lipids	Free fatty acids	C12H20O3	213.15	111.04	212.1412	[M+H]+	1	-	-	9328041.948	3644707.954	4536544.642	2934390.169	1460095.788
Zajp000573	N-(4-oxopentyl)-acetamide*	Alkaloids	Alkaloids	C7H13NO2	144.1013	84.0805	143.0946	[M+H]+	3	-	-	1221162.048	N/A	1143976.788	1148254.601	1460135.271
Rfmb320	1-Methylpiperidine-2-carboxylic acid*	Alkaloids	Piperidine alkaloids	C7H13NO2	144.1019	84.0813	143.0946	[M+H]+	3	7730-87-2	-	1221162.048	N/A	1143976.788	1148254.601	1460135.271
Lmcp000611	2-Amino-4,5-dihydro-1H-imidazole-4-acetic acid	Alkaloids	Alkaloids	C5H9N3O2	144.08	84.06	143.0695	[M+H]+	3	69098-41-5	-	1221162.048	N/A	1143976.788	1148254.601	1460135.271
Rfmb318	D-Proline betaine	Amino acids and derivatives	Amino acids and derivatives	C7H14NO2+	144.1	84.08	144.1019	[M]+	3	1195-94-4	C21514	1221162.048	N/A	1143976.788	1148254.601	1460135.271
Hmcn004128	P-Methoyxcinnamate glucoside	Phenolic acids	Phenolic acids	C16H20O8	339.11	159.04	340.1158	[M-H]-	3	-	-	21040.9755	27235.18	186539.303	20070.245	14602.5825
Lmbn009747	Ricinoleic acid methyl ester	Lipids	Free fatty acids	C19H36O3	311.26	183.14	312.2664	[M-H]-	2	141-24-2	-	74452.104	56057.0955	44253.068	56666.319	14612.152
Sasp003889	Decaethylene glycol	Others	Alcohol compounds	C20H42O11	476.31	459.28	458.2727	[M+NH4]+	1	5579-66-8	-	1257629.602	57916.542	2681106.439	2123831.207	1463407.873
HX1340	epiloliolide	Others	Others	C11H16O3	197.12	133.1	196.1099	[M+H]+	1	-	-	1083369.355	583446.379	1263587.627	804171.1185	1463937.258
Lmjp004816	Loliolide	Terpenoids	Monoterpenoids	C11H16O3	197.12	133.1	196.1099	[M+H]+	3	5989-02-6	-	1083369.355	583446.379	1263587.627	804171.1185	1463937.258
MWS3046	3-(3-Hydroxyphenyl)-3-hydroxypropanoic acid	Phenolic acids	Phenolic acids	C9H10O4	181.05	121.03	182.0579	[M-H]-	3	3247-75-4	-	160101.8525	265554.229	1650911.583	502638.7935	14645.7205
MW0148006	Cys-Glu-His	Amino acids and derivatives	Amino acids and derivatives	C14H21N5O6S1	388.12	150.06	387.1212542	[M+H]+	3	-	-	65769.877	19738.652	35347.78	54594.2025	14651.511
MW0061827	Pinolenic acid	Lipids	Free fatty acids	C18H30O2	279.23	67.05	278.2245803	[M+H]+	3	16833-54-8	-	15382888.68	2625220.357	8240060.661	18419113.99	1466770.357
Safn014087	[(2R)-2-hydroxy-3-phosphonooxypropyl](Z)-hexadec-9-enoate	Lipids	Glycerol ester	C19H37O7P	407.22	153	408.2277	[M-H]-	2	-	-	86381.9405	328486.211	598893.5925	197517.628	146754.7845
Lmsn004322	1,6-Di-O-caffeoyl-β-D-glucose*	Phenolic acids	Phenolic acids	C24H24O12	503.12	179.03	504.1268	[M-H]-	3	-	-	68159.655	42729.995	301843.6655	99235.781	147167.1885
Lmpp003465	Myricetin-3-O-β-D-glucoside*	Flavonoids	Flavonols	C21H20O13	481.1	319.04	480.0904	[M+H]+	1	19833-12-6	-	419061	2197909.787	766512.389	957048.805	1477582.165
Lmtp003948	3',5',5,7-Tetrahydroxy-4'-methoxyflavanone-3'-O-glucoside	Flavonoids	Flavanones	C22H24O12	481.13	319.05	480.1268	[M+H]+	2	-	-	419061	2197909.787	766512.389	957048.805	1477582.165
Zblp002396	Peonidin-3-O-glucoside	Flavonoids	Anthocyanidins	C22H23O11+	463.12	301.07	463.1235	[M]+	3	68795-37-9	C12141	429794.6365	2102986.167	329165.7095	N/A	14794.9535
Lmcn009539	E,E,Z-1,3,12-Nonadecatriene-5,14-diol	Lipids	Free fatty acids	C19H34O2	293.25	293.25	294.2559	[M-H]-	1	-	-	95070.6835	114690.016	223117.651	172614.0465	148350.1035
MWStz377	Isovitexin-2''-O-rhamnoside (2''-O-alpha-L-Rhamnopyranosyl-isovitexin)*	Flavonoids	Flavones	C27H30O14	579.1744	433.1188	578.1636	[M+H]+	3	72036-50-1	-	256064.1535	333255.458	171563.4495	77048.4115	148505.315
pme3227	Vitexin-2''-O-rhamnoside*	Flavonoids	Flavones	C27H30O14	579.17	433.11	578.1636	[M+H]+	3	64820-99-1	C12628	256064.1535	333255.458	171563.4495	77048.4115	148505.315
Lmyp006951	5,8,4'-Trihydroxy-6,7-dimethoxyflavone	Flavonoids	Flavones	C17H14O7	331.08	273.04	330.074	[M+H]+	3	98755-25-0	-	N/A	N/A	N/A	N/A	148760.462
Walbp08560	3,5-di-tert-Butyl-4-hydroxyacetophenone	Others	Ketone compounds	C16H24O2	249.18	193.13	248.1776	[M+H]+	1	14035-33-7	-	139735.546	141785.351	167202.963	132614.362	148779.4875
Wcgp011616	albicanylacetate	Terpenoids	Sesquiterpenoids	C17H28O2	265.22	81.07	264.2089	[M+H]+	3	-	-	203228.6625	415456.985	336615.699	242521.6045	149460.126
Zbpp002027	Isorhamnetin-3-O-(6''-malonyl)glucoside*	Flavonoids	Flavonols	C25H24O15	565.12	317.07	564.1115	[M+H]+	1	-	-	620390.659	4626130.039	49948281.95	2654430.169	14959111.52
Zbsp004894	3'-O-Methyltricetin-7-O-(6''-malonyl)glucoside*	Flavonoids	Flavones	C25H24O15	565.1188	317.0656	564.1115	[M+H]+	1	-	-	620390.659	4626130.039	49948281.95	2654430.169	14959111.52
MW0107840	Leucylproline	Amino acids and derivatives	Amino acids and derivatives	C11H20N2O3	229.15	142.09	228.1473926	[M+H]+	3	6403-35-6	-	3145194.351	8805214.682	6126276.958	3294465.569	1497174.274
MWSmce056	DL-Tryptophan	Amino acids and derivatives	Amino acids and derivatives	C11H12N2O2	205.09	146.06	204.0899	[M+H]+	1	54-12-6	C00806	N/A	N/A	N/A	12216158.4	1501262.462
Lhmp122203	Melanettin	Lignans and Coumarins	Coumarins	C16H12O5	285.08	270.05	284.0685	[M+H]+	3	58115-08-5	C10504	275685.6825	239837.8555	180607.868	80488.7475	150317.7715
Wagp010837	Peucenin	Others	Chromone	C15H16O4	261.11	189.05	260.1049	[M+H]+	2	578-72-3	-	11888.1425	20643.48	9659.044	16761.29	15036.0425
Zmhn002032	4-O-(6'-O-Glucosylcaffeoylglucosyl)-4-hydroxybenzyl alcohol	Phenolic acids	Phenolic acids	C28H34O15	609.18	447.13	610.1898	[M-H]-	2	-	-	705507.548	N/A	116293.23	101185.4875	150416.144
Hmjn002715	Coelovirin A	Phenolic acids	Phenolic acids	C21H30O12	473.17	115.08	474.1737	[M-H]-	2	452963-01-8	-	1370071.591	N/A	326147.399	N/A	15067.8045
Lazn003443	Orientin-2''-O-rhamnoside	Flavonoids	Flavones	C27H30O15	595.16	449.11	594.1585	[M+H]+	3	-	-	21029.4895	22543.3445	24313.665	18245.378	15112.37
pma0791	Naringenin-7-O-(6''-malonyl)glucoside	Flavonoids	Flavanones	C24H24O13	521.13	273.08	520.1217	[M+H]+	3	-	-	8278259.786	11169910.27	2475677.174	4430551.148	1514141.751
pmp000239	Luteolin-6-C-(5''-glucuronyl)xyloside	Flavonoids	Flavones	C26H26O16	595.13	419.1	594.1221	[M+H]+	3	-	-	N/A	N/A	187997.6005	N/A	15155.337
Walbn06565	13-Amino-13-oxotridecanoic acid	Lipids	Free fatty acids	C13H25NO3	242.18	225.15	243.1834	[M-H]-	1	-	-	1330433.073	877918.043	1050180.375	1255984.425	1515595.901
Lhrp111729	Macranthoin G	Lignans and Coumarins	Lignans	C26H26O12	531.15	177.05	530.1424	[M+H]+	1	-	-	661380.852	9160623.071	6043471.167	4286522.176	151816.4
Zazp002547	cyclo-(Gly-Phe)	Amino acids and derivatives	Amino acids and derivatives	C11H12N2O2	205.1	146.06	204.0899	[M+H]+	1	10125-07-2	-	14757852.83	20050.7595	8355882.951	11793412.08	1520416.252
Zmhn001420	5,7-Dihydroxy-1(3H)-isobenzofuranone	Others	Lactones	C8H6O4	165.0196	121.034	166.0266	[M-H]-	3	27979-58-4	-	128905.2605	N/A	69654.226	50369.9575	152110.7825
pme0281	Terephthalic acid	Phenolic acids	Phenolic acids	C8H6O4	165.02	121.03	166.0266	[M-H]-	3	100-21-0	C06337	128905.2605	N/A	69654.226	50369.9575	152110.7825
MWStz618	Cichoriin*	Lignans and Coumarins	Coumarins	C15H16O9	341.0875	179.0346	340.0794	[M+H]+	1	531-58-8	C09206	N/A	2027584.099	N/A	N/A	1521226.896
MWStz526	Daphnin*	Lignans and Coumarins	Coumarins	C15H16O9	341.09	179.04	340.0794	[M+H]+	1	486-55-5	C01421	N/A	2027584.099	N/A	N/A	1521226.896
mws0572	5-Methylcytosine	Nucleotides and derivatives	Nucleotides and derivatives	C5H7N3O	126.07	109.04	125.0589	[M+H]+	2	554-01-8	C02376	62259.0985	247979.8435	222066.2105	145230.6185	152132.16
Lmjp101102	5,6-Dimethoxy-8-(3'-methyl-2'-oxobutyl)coumarin*	Lignans and Coumarins	Coumarins	C16H18O5	291.1227	219.0654	290.1154	[M+H]+	3	-	-	73056.867	36535.037	30281.628	196248.0995	15219.5
Lmjp101303	Isosibiricin*	Lignans and Coumarins	Coumarins	C16H18O5	291.1232	219.0654	290.1154	[M+H]+	3	-	-	73056.867	36535.037	30281.628	196248.0995	15219.5
Lcsp000522	Prolylproline	Amino acids and derivatives	Amino acids and derivatives	C10H16N2O3	213.12	70.07	212.1161	[M+H]+	3	20488-28-2	-	386541.2635	253018.363	246881.187	210596.472	152369.423
Hmsp000364	L-Cyclopentylglycine	Amino acids and derivatives	Amino acids and derivatives	C7H13NO2	144.1	98.09	143.0946	[M+H]+	3	2521-84-8	-	503241.7145	555086.7905	582588.014	206877.184	152516.806
Zken115188	Pseudouridine 5'-phosphate*	Nucleotides and derivatives	Nucleotides and derivatives	C9H13N2O9P	323.03	211	324.0359	[M-H]-	2	1157-60-4	C01168	31532.423	9462.4995	71806.6465	38715.967	152550.0045
mws0856	Quercetin-4'-O-glucoside (Spiraeoside)*	Flavonoids	Flavonols	C21H20O12	463.09	301.04	464.0955	[M-H]-	1	20229-56-5	-	12899323.85	11315692.72	40816280.23	9575166.632	15266039.68
pme1598	Hesperetin-5-O-glucoside	Flavonoids	Flavanones	C22H24O11	463.12	301.07	464.1319	[M-H]-	2	69651-80-5	-	12899323.85	11315692.72	40816280.23	9575166.632	15266039.68
ZBN0355	Petasiphenol	Tannins	Tannin	C18H16O7	343.0818	179.0347	344.0896	[M-H]-	3	145904-50-3	-	34625.39	N/A	91195.277	80543.257	15270.9885
Safp021800	LPC(18:1/0:0)	Lipids	LPC	C26H53NO7P+	522.35	184.08	522.356	[M]+	1	3542-29-8	-	28582671.81	20035780.06	40429326.42	22088953.23	15281677.36
Jmwn002172	3,4-dihydroxyphenylethanol-β-D-glucopyranoside	Others	Alcohol compounds	C14H20O8	315.11	135.04	316.1158	[M-H]-	2	-	-	189355.415	860365.0105	265573.0895	498484.9285	153119.077
Lmqn000432	1-(sn-Glycero-3-phospho)-1D-myo-inositol	Others	Saccharides	C9H19O11P	333.06	333.06	334.0665	[M-H]-	3	-	-	31486.183	130922.134	158064.0565	27802.6125	153383.209
MWSslk185	5-Demethylnobiletin; 5-Hydroxy-6,7,8,3',4'-Pentamethoxyflavone*	Flavonoids	Flavones	C20H20O8	389.12	359.08	388.1158	[M+H]+	1	2174-59-6	-	8157.503	16292.6875	43483.3065	323906.492	153507.087
pmp000788	Chrysosplenol D	Flavonoids	Flavonols	C18H16O8	361.09	346.07	360.0845	[M+H]+	3	14965-20-9	C04552	23083.9725	N/A	N/A	N/A	154118.297
Layp002880	5,7-Dihydroxychromone glucoside	Others	Chromone	C15H16O9	341.09	179.03	340.0794	[M+H]+	1	-	-	N/A	3285055.787	N/A	1656353.377	1541595.853
Zahp012577	Octadecadienamide	Alkaloids	Alkaloids	C18H33NO	280.26	81.07	279.2562	[M+H]+	1	-	-	529539.163	568531.4155	954589.394	691365.672	1541679.637
Lmhp010190	LysoPC 18:1(2n isomer)	Lipids	LPC	C26H52NO7P	522.36	184.07	521.3481	[M+H]+	1	-	-	28698141.32	19470265.84	39327636.96	22044633.06	15419515.91
Yalp008047	Methyl 12-phenyldodecanoate	Lipids	Free fatty acids	C19H30O2	291.23	93.07	290.2246	[M+H]+	1	38795-65-2	-	1032682.361	193556.5345	5569022.455	1483359.03	1542168.517
WaXYp00932	dihydrocoumarin	Lignans and Coumarins	Coumarins	C9H6O2	147.04	91.05	146.0357	[M+H]+	1	-	-	1147417.974	164583.5145	347979.6105	726363.79	1542261.999
pmb0484	Choline	Alkaloids	Alkaloids	C5H14NO+	104.11	60.08	104.107	[M]+	3	62-49-7	C00114	344666.163	128747.927	582402.464	871895.0775	154421.1295
mws0193	L-Homocitrulline	Amino acids and derivatives	Amino acids and derivatives	C7H15N3O3	190.12	84.08	189.1113	[M+H]+	2	1190-49-4	C02427	432742.9995	792356.783	520635.6725	559625.067	1547343.542
Zbfn008434	1-O-Linoleoyl-3-O-galactopyranosyl-L-glycerol	Lipids	Glycerol ester	C27H48O9	515.32	279.23	516.3298	[M-H]-	1	-	-	10161766.26	6201961.252	4804946.088	6573819.202	1548217.355
Ladp004086	Glucosyl-[6''-(3-hydroxy-3-methylglutaryl)]-Isorhamnetin	Flavonoids	Flavonols	C28H30O16	623.1598	317.0673	622.1534	[M+H]+	3	-	-	N/A	N/A	N/A	4952	155535.015
Lmln007483	6,9,10-Trihydroxyoctadec-7-enoic acid; Sanleng acid	Lipids	Free fatty acids	C18H34O5	329.23	171.1	330.2406	[M-H]-	1	-	-	2813471.929	782774.3225	5413676.735	2846279.661	1555467.013
Zmzp006857	Tricin-4'-O-[β-guaiacyl-(9''-O-acetyl)glycerol]ether	Flavonoids	Flavones	C29H28O12	569.1632	331.0814	568.1581	[M+H]+	3	-	-	N/A	72427.4645	29961.5495	43536.7045	15560.9575
Lcyp000676	Isoscopolin	Lignans and Coumarins	Coumarins	C16H18O9	355.1	163.04	354.0951	[M+H]+	1	20186-29-2	-	42471610.97	37671510.67	13508959.4	26210754.56	156049.115
Lhzp102808	Sesamin	Lignans and Coumarins	Lignans	C20H18O6	355.1	163.04	354.1103	[M+H]+	2	607-80-7	C10882	42471610.97	37671510.67	13660646.9	26210754.56	156049.115
MWS201397	Hyp-Val	Amino acids and derivatives	Amino acids and derivatives	C10H18N2O4	231.13	86.06	230.1267	[M+H]+	3	-	-	180940.4435	82223.305	106759.7805	93869.293	156269.2795
Labn006003	Kaempferol feruloyl glucosyl acetyl glucoside	Flavonoids	Flavonols	C39H40O20	827.2	623.15	828.2113	[M-H]-	2	-	-	N/A	N/A	N/A	N/A	1564614.884
Zmgp004297	7-(4-Hydroxyphenyl)-1-phenyl-4-hepten-3-one	Others	Ketone compounds	C19H20O2	281.15	107.05	280.1463	[M+H]+	1	100667-52-5	-	4243894.431	10281724.28	4335071.366	42747444.94	15656964.09
pmf0249	δ-Tocotrienol	Others	Vitamin	C27H40O2	397.31	147.08	396.3028	[M+H]+	3	25612-59-3	C14156	30242.8425	N/A	137903.733	119115.098	15662.267
Yamp009440	Meliavosin	Terpenoids	Ditepenoids	C21H34O3	335.26	135.12	334.2508	[M+H]+	3	-	-	398222.1545	396998.354	159141.7045	401021.401	156649.5015
Waptp08627	13,16-Docosadienamide	Lipids	Free fatty acids	C22H41NO	336.33	69.07	335.3188	[M+H]+	1	-	-	329610.7795	169704.235	326067.1025	259733.433	156688.7515
Ymjm000116	6-O-Acetylarbutin	Others	Others	C14H18O8	313.09	151.04	314.1002	[M-H]-	3	10338-88-2	-	311324.2835	585615.985	318517.8905	111395.0735	1567211.585
pme3186	DL-Glyceraldehyde-3-phosphate	Organic acids	Organic acids	C3H7O6P	168.99	78.96	169.998	[M-H]-	3	591-59-3	C00661	21891.6015	85478.4265	10582.1755	22426.243	156890.9475
mws1336	4-Aminobenzoic acid	Phenolic acids	Phenolic acids	C7H7NO2	138.06	120.04	137.0477	[M+H]+	3	150-13-0	C00568	N/A	N/A	N/A	88935.998	157034.138
Wacyp02200	L-Glutamine tert-butyl ester	Amino acids and derivatives	Amino acids and derivatives	C9H18N2O3	203.14	84.04	202.1317	[M+H]+	1	41444-88-6	-	N/A	N/A	N/A	12892386.97	1571263.611
Lmsp003881	Kaempferol-3-O-rutinoside-7-O-rhamnoside*	Flavonoids	Flavonols	C33H40O19	741.2237	287.0559	740.2164	[M+H]+	3	-	-	47304.622	125308.611	40858.254	7951.3515	15744.815
Hmdp103165	Clitorin*	Flavonoids	Flavonols	C33H40O19	741.22	287.06	740.2164	[M+H]+	3	55804-74-5	-	47304.622	125308.611	40858.254	7951.3515	15744.815
Lmhp009464	LysoPE 17:1(2n isomer)*	Lipids	LPE	C22H44NO7P	466.29	325.27	465.2855	[M+H]+	3	-	-	120531.529	154479.413	260323.864	128677.8405	157832.224
ZBN0352	Quercetin-5-O-β-D-glucoside*	Flavonoids	Flavonols	C21H20O12	463.0877	301.0404	464.0955	[M-H]-	1	-	-	11880045.82	14308607.82	39630963.57	11747939.42	15792536.94
Lmhp008763	LysoPE 16:1(2n isomer)*	Lipids	LPE	C21H42NO7P	452.28	311.26	451.2699	[M+H]+	1	-	-	47073.3045	145149.4235	248012.888	88061.595	158020.3965
MWS20185	[6]-Gingerol	Others	Ketone compounds	C17H26O4	295.19	137.06	294.1831	[M+H]+	3	23513-14-6	C10462	841636.5485	299002.157	733603.1485	732648.644	158072.086
mws0736	N-Glycyl-L-leucine*	Amino acids and derivatives	Amino acids and derivatives	C8H16N2O3	189.1234	86.0964	188.1161	[M+H]+	2	869-19-2	C02155	2271157.563	1056545.753	2503807.013	2933732.06	1581245.848
Zmmp001429	Glycyl-L-leucine*	Amino acids and derivatives	Amino acids and derivatives	C8H16N2O3	189.13	86.1	188.1161	[M+H]+	2	-	C02155	2271157.563	1056545.753	2503807.013	2933732.06	1581245.848
Zkep107564	Ile-gly*	Amino acids and derivatives	Amino acids and derivatives	C8H16N2O3	189.12	86.1	188.1161	[M+H]+	2	-	-	2271157.563	1056545.753	2503807.013	2933732.06	1581245.848
Wtmp011507	2-benzoyl-4-[(2r)-1-hydroxy-7-methyl-3-methylideneoct-6-en-1-yl]benzene-1,3,5-triol	Others	Ketone compounds	C23H26O5	383.19	327.12	382.178	[M+H]+	3	-	-	291155.8065	154111.4705	158018.6785	230780.4715	158291.367
MW0105968	Aspartyl-L-proline	Amino acids and derivatives	Amino acids and derivatives	C9H14N2O5	231.11	115.02	230.0902716	[M+H]+	3	42155-95-3	-	27163252.13	23242886.42	23029082.77	30201581.03	15829292.41
pmb0464	L-Aspartic acid-O-diglucoside	Amino acids and derivatives	Amino acids and derivatives	C16H27NO14	458.15	116.03	457.1432	[M+H]+	3	-	-	256170.49	184126.2225	1002799.119	319532.7015	158341.5335
Wahsn02657	1-O-p-Coumaroyl Octose	Phenolic acids	Phenolic acids	C17H22O10	385.11	163.04	386.1213	[M-H]-	1	-	-	1462955.379	6035390.282	8071920.975	7653376.434	1583890.597
Ymjm000146	p-Hydroxyphenyl 6-O-(E)-caffeoyl-β-D-glucopyranoside	Phenolic acids	Phenolic acids	C21H22O10	433.1144	161.0243	434.1213	[M-H]-	2	-	-	23976.6785	N/A	42904.584	N/A	15857.5
Lmhp008742	LysoPC 20:5	Lipids	LPC	C28H48NO7P	542.32	184.07	541.3168	[M+H]+	1	162440-04-2	-	120930.8505	794259.785	2732301.866	329424.6055	158574.0905
MWS1777	3-Chloroaniline	Alkaloids	Alkaloids	C6H6ClN	128.03	93.06	127.0189	[M+H]+	1	108-42-9	-	19522990.65	11760406.68	10376104.49	13771002.8	15858681.96
MWSprf011	Macelignan; Anwulignan	Lignans and Coumarins	Lignans	C20H24O4	329.1751	137.0605	328.1675	[M+H]+	3	107534-93-0	-	49813.538	771026.849	331153.1075	66000.146	158633.373
mws4108	1-Methoxyphaseollin	Flavonoids	Isoflavones	C21H20O5	353.14	189.09	352.1311	[M+H]+	3	157226-48-7	-	254736.589	278563.389	201628.5735	254032.353	158648.44
mws1329	Quercetin-7-O-glucoside*	Flavonoids	Flavonols	C21H20O12	463.09	301.04	464.0955	[M-H]-	1	491-50-9	C12639	15014204.27	13041184.59	43569635.06	12198691.57	15868545.32
mws3133	N-Acetyl-L-hydroxyproline	Amino acids and derivatives	Amino acids and derivatives	C7H11NO4	174.08	86.06	173.0688	[M+H]+	3	33996-33-7	-	N/A	146065.71	323698.397	158518.8605	158796.6275
Sakn004193	Lugrandoside	Phenolic acids	Phenolic acids	C29H36O16	639.196	607.1714	640.2003	[M-H]-	3	117457-37-1	-	217780.43	675382.506	N/A	219786.799	15897.903
mws1584	1,3-O-Dicaffeoylquinic Acid (Cynarin)	Phenolic acids	Phenolic acids	C25H24O12	515.12	191.03	516.1268	[M-H]-	2	30964-13-7	C10445	2959621.569	5168441.767	1497339.618	1738921.721	15924.309
Zasn010461	Methyl 14-methylpentadecanoate	Lipids	Free fatty acids	C17H34O2	269.25	269.25	270.2559	[M-H]-	1	5129-60-2	-	1942100.1	1062035.569	1145296.743	634370.1395	1592750.675
Lahn002816	xylosyl -5-hydroxychromone-7-O-β-D-glucoside	Others	Chromone	C20H24O13	471.1146	177.0192	472.1217	[M-H]-	3	-	-	13974.814	155209.559	32246.638	112835.48	15941.644
Laxp004783	Abrusin	Flavonoids	Flavones	C23H24O11	477.1396	315.0877	476.1319	[M+H]+	3	-	-	82421.9575	604494.2835	859617.731	84971.8085	159737.3525
Zbqp002380	Tyr-Leu	Amino acids and derivatives	Amino acids and derivatives	C15H22N2O4	295.16	136.08	294.158	[M+H]+	2	17355-10-1	-	430441.119	N/A	229007.0715	252768.704	159809.741
Walbn00518	3,4-dihydroxy-2-(d-glucopyranose-6-O-yl)butanoic acid	Organic acids	Organic acids	C10H18O10	297.08	117.02	298.09	[M-H]-	2	-	-	1847667.952	232093.977	644609.951	1414172.69	159995.4175
mws1313	Sinensetin (5,6,7,3',4'-pentamethoxyflavone)*	Flavonoids	Flavones	C20H20O7	373.13	312.1	372.1209	[M+H]+	1	2306-27-6	C10186	N/A	N/A	N/A	N/A	16030049.38
Hajp008206	3',4',5',5,7-Pentamethoxyflavone*	Flavonoids	Flavones	C20H20O7	373.13	312.11	372.1209	[M+H]+	1	53350-26-8	-	N/A	N/A	N/A	N/A	16030049.38
pme1119	Inosine	Nucleotides and derivatives	Nucleotides and derivatives	C10H12N4O5	269.09	137.05	268.0808	[M+H]+	3	58-63-9	C00294	385153.8785	140468.65	348878.476	239549.517	160479.3
Lmqn012798	Urs-12(13)-en-3-one-28-oic acid*	Terpenoids	Triterpene	C30H46O3	453.3374	453.3374	454.3447	[M-H]-	2	-	-	77347.7835	19095.096	120068.4845	23444.1825	160649.938
Lmqp002784	Salicylamide	Alkaloids	Alkaloids	C7H7NO2	138.06	77.04	137.0477	[M+H]+	3	65-45-2	-	N/A	N/A	N/A	116831.4085	160675.048
Zmjp006144	1,3-dihydroxy-6-methoxy-7-methylanthraquinone	Quinones	Anthraquinone	C16H12O5	285.0731	270.0543	284.0685	[M+H]+	3	-	-	278518.311	N/A	137735.172	362269.65	16090.087
Hmhn006723	Disporopsin	Flavonoids	Flavones	C16H14O6	301.073	179.03	302.079	[M-H]-	3	-	-	310136.617	127928.935	18768.769	45697.1355	16124.783
Zmhn003076	((2R,3R,5R,6R)-6-(((E)-3-(3,4-dihydroxyphenyl)acryloyl)oxy)-3,4,5-trihydroxytetrahydro-2H-pyran-2-yl)methyl (Z)-3-(3,4-dihydroxyphenyl)acrylate	Phenolic acids	Phenolic acids	C24H24O12	503.1219	341.0872	504.1268	[M-H]-	3	-	-	588189.3055	263642.3025	2280930.822	646175.556	1613372.913
pma0461	14,15-Dehydrocrepenynic acid	Lipids	Free fatty acids	C18H28O2	277.22	93.07	276.2089	[M+H]+	3	4154-44-3	-	13221417.65	5038309.617	5436393.774	15728197.77	1613702.919
Zbjn005212	1-O-rhamnose-3,4-Di-O-Caffeoyl Quinic Acid	Phenolic acids	Phenolic acids	C31H34O16	661.18	353.09	662.186	[M-H]-	2	-	-	203516.921	212229.9875	189565.2525	180391.064	16165.341
pmb0889	Punicic acid (9Z,11E,13Z-octadecatrienoic acid)	Lipids	Free fatty acids	C18H30O2	279.23	95.09	278.2246	[M+H]+	3	544-72-9	C08364	16516296.8	2687486.058	8670595.349	21243802.97	1620691.675
Lmxn015337	Methyl palmitate	Lipids	Free fatty acids	C17H34O2	269.25	251.24	270.2559	[M-H]-	3	112-39-0	C16995	36078.895	9573.934	19085.7575	13411.8965	16255.5295
Smjp001258	N-Methyl-L-tryptophan; Abrine	Amino acids and derivatives	Amino acids and derivatives	C12H14N2O2	219.11	132.08	218.1055	[M+H]+	3	526-31-8	C02983	77146.6805	N/A	70498.8545	68761.505	16256.537
pme2529	1,5-Anhydro-D-glucitol	Others	Saccharides	C6H12O5	163.06	101.02	164.0685	[M-H]-	3	154-58-5	C07326	8337728.654	6594753.819	17467908.98	15185302.49	1628920.973
pmp001281	LysoPC 18:1	Lipids	LPC	C26H52NO7P	522.36	184.07	521.3481	[M+H]+	1	-	-	25853198.93	10416063.87	18747407.41	12014185.07	16293278.58
Lmmp001947	Gossypetin-3-O-glucoside*	Flavonoids	Flavonols	C21H20O13	481.1	319.05	480.0904	[M+H]+	1	-	-	355910.7235	2062197.016	677110.611	810683.5	1631440.707
Lmdp002969	Myricetin-3-O-galactoside*	Flavonoids	Flavonols	C21H20O13	481.1	319.06	480.0904	[M+H]+	1	15648-86-9	-	355910.7235	2062197.016	677110.611	810683.5	1631440.707
Wcdp009119	Octadeca-9,12,15-trienoic acid*	Lipids	Free fatty acids	C18H30O2	279.2317	81.0704	278.2246	[M+H]+	1	28290-79-1	-	17310547.1	2941460.654	10537274.08	22322979.92	1634658.012
Safp022031	Gorlic acid*	Lipids	Free fatty acids	C18H30O2	279.23	81.07	278.2246	[M+H]+	1	-	-	17310547.1	2941460.654	10537274.08	22322979.92	1634658.012
ZBN0205	Acacetin-O-galactoside-xyloside	Flavonoids	Flavones	C27H30O14	577.1552	283.0602	578.1636	[M-H]-	3	-	-	308323.4125	147351.1845	123789.206	74344.241	163658.646
pmp001201	5-Aminocycloheptane-1,2,3-triol	Alkaloids	Alkaloids	C7H15NO3	162.11	79.1	161.1052	[M+H]+	3	-	-	74227.489	79603.435	448338.0855	86749.4395	163772.9795
Lmgp000659	2-Phenylacetamide*	Alkaloids	Alkaloids	C8H9NO	136.08	91.05	135.0684	[M+H]+	3	103-81-1	C02505	8164983.73	970694.554	2482288.996	3613411.313	164492.8785
Zmdp000972	S-Methyl-L-cysteine	Amino acids and derivatives	Amino acids and derivatives	C4H9NO2S	136.04	91.05	135.0354	[M+H]+	2	1187-84-4	C22040	8164983.73	970694.554	2482288.996	3613411.313	164492.8785
HJKP000649	N-benzylformamide*	Alkaloids	Alkaloids	C8H9NO	136.07	91.05	135.0684	[M+H]+	3	6343-54-0	C15561	8164983.73	970694.554	2482288.996	3613411.313	164492.8785
Lazn005243	3-(3,4-Dimethoxyphenyl)-1-propanol	Phenolic acids	Phenolic acids	C12H18O4	227.13	181.09	226.1205	[M+H]+	2	-	-	71343.865	87815.9535	31731.534	223704.814	16471.9605
Rfmb26201	Syringaresinol-4'-O-(6''-acetyl)glucoside	Lignans and Coumarins	Lignans	C30H38O14	621.22	417.16	622.2262	[M-H]-	2	-	-	36086.278	873242.1055	18158	82088.853	16482.5195
Zbpp001992	Isorhamnetin-3-O-Glucoside*	Flavonoids	Flavonols	C22H22O12	479.12	317.07	478.1111	[M+H]+	1	5041-82-7	C22589	549198.636	2208489.758	43683092.24	N/A	1655357.78
Wdmp007253	1-(1-aminoethyl)-9a,11a-dimethyl-tetradecahydrocyclopenta[a]phenanthren-7-one	Alkaloids	Plumerane	C21H35NO	318.28	219.17	317.2719	[M+H]+	2	-	-	130500.6485	166133.165	150969.0725	165126.5525	165568.6815
MWStz491	3,3'-Di-O-methylellagic acid 4'-glucoside	Tannins	Tannin	C22H20O13	491.0803	328.0226	492.0904	[M-H]-	3	51803-68-0	-	N/A	18496.9115	44949.7725	N/A	16576.776
Zblp002750	Methyl-3-(3-hydroxyphenyl)Propionate	Phenolic acids	Phenolic acids	C10H12O3	181.09	121.06	180.0786	[M+H]+	3	61389-68-2	-	N/A	180510.7095	322776.028	305266.926	166287.7335
pme0026	L-Lysine	Amino acids and derivatives	Amino acids and derivatives	C6H14N2O2	147.11	84.08	146.1055	[M+H]+	3	56-87-1	C00047	291157.116	226014.0295	221937.7985	408732.4295	1663803.956
pme0193	L-Glutamine	Amino acids and derivatives	Amino acids and derivatives	C5H10N2O3	147.08	84.04	146.0691	[M+H]+	2	56-85-9	C00064	291157.116	226014.0295	221937.7985	408732.4295	1663803.956
Waptn05947	DGMG 18:3	Lipids	Glycerol ester	C33H56O14	735.38	397.13	676.367	[M+CH3COO]-	1	-	-	35540827.01	37114729.89	29590091.53	37340595.44	16675139.04
Walp011877	7-O-Geranyl 6-methoxychroman-2-one	Lignans and Coumarins	Coumarins	C20H26O4	331.192	177.0545	330.1831	[M+H]+	3	-	-	N/A	53913.0075	29808.308	7213.687	16685.968
Walbn07906	2,6-Di-tert-butyl-4-hydroxymethylphenol	Others	Others	C15H24O2	235.17	217.16	236.1776	[M-H]-	1	88-26-6	-	636896.118	317321.28	393596.3345	451046.334	167031.2805
Walp006175	2-Aminotetradecane-1,5,11-triol	Lipids	Sphingolipids	C14H31NO3	262.24	88.08	261.2304	[M+H]+	1	-	-	14869.2445	12075.591	18813.7325	14252.3365	16727.8825
Yyyn008289	5,3'-Dihydroxy-7,4'-Dimethoxyflavone	Flavonoids	Flavones	C17H14O6	313.07	298.05	314.079	[M-H]-	1	32174-62-2	-	424777.354	87036.1255	1865262.378	2564397.552	167597.389
Lmjn005592	Cirsilineol (4',5-Dihydroxy-3',6,7-trimethoxyflavone)	Flavonoids	Flavones	C18H16O7	343.08	313.04	344.0896	[M-H]-	1	41365-32-6	C10032	16376.6655	10179.6305	47768.3175	30061.201	16761084.29
mws0072	Apigenin-5-O-glucoside	Flavonoids	Flavones	C21H20O10	433.11	271.06	432.1056	[M+H]+	2	28757-27-9	-	32103422.71	900039.491	22333526.38	19091617.04	1679165.016
Lajp004824	Medicarpinglucoside	Flavonoids	Isoflavones	C22H24O9	433.15	271.1	432.142	[M+H]+	3	-	-	32103422.71	900039.491	22333526.38	19091617.04	1679165.016
Lmlp005572	Galangin 7-glucoside	Flavonoids	Flavonols	C21H20O10	433.11	271.06	432.1056	[M+H]+	1	-	-	32103422.71	900039.491	22333526.38	19091617.04	1679165.016
mws0281	Citric Acid	Organic acids	Organic acids	C6H8O7	191.02	111.01	192.027	[M-H]-	1	77-92-9	C00158	12495952.01	34269377.36	18719577.25	22302818.79	16822740.62
MWSmce417	5-O-Methylvisammioside	Others	Chromone	C22H28O10	453.17	291.13	452.1682	[M+H]+	3	84272-85-5	-	682367.223	214672.096	528135.7935	326237.9945	168879.5835
pme0516	Inositol	Others	Saccharides	C6H12O6	179.06	87.01	180.0634	[M-H]-	1	87-89-8	C00137	851722.9515	175185.4615	289850.003	672714.66	168997.7995
ZbWn005413	4-ethyl-5-methyl-4-(sulfooxy)hexyl methacrylate	Others	Others	C13H24O6S	307.1207	96.9602	308.1294	[M-H]-	3	-	-	21142.8965	N/A	23254.6845	11794.216	169283.3455
Smlp003276	Malvidin-3-O-(6''-O-malonyl)glucoside	Flavonoids	Anthocyanidins	C26H27O15+	579.13	331.08	579.1344	[M]+	3	-	-	1761519.186	N/A	13647382.54	28303899.61	16932989.16
Wcdp010864	Hexadecanamide	Alkaloids	Alkaloids	C16H33NO	256.26	88.08	255.2562	[M+H]+	1	629-54-9	-	616695.72	303510.027	903073.846	534878.9625	1694384.187
Lazp004754	Odoratin malonyl glucoside	Flavonoids	Isoflavones	C26H26O14	563.14	315.09	562.1323	[M+H]+	2	-	-	6410821.224	2563088.342	37489306.21	7635157.452	169614.8735
Ladp005693	portulacanone A malonyl glucoside	Flavonoids	Other Flavonoids	C27H30O13	563.18	315.12	562.1686	[M+H]+	2	-	-	6410821.224	2563088.342	37489306.21	7635157.452	169614.8735
pme2693	N-Acetylputrescine	Alkaloids	Alkaloids	C6H14N2O	131.12	114.09	130.1106	[M+H]+	3	18233-70-0	C02714	18123817.99	148916.9785	3735854.417	3156853.869	169648.5055
pmb0501	Agmatine	Alkaloids	Alkaloids	C5H14N4	131.13	114.1	130.1218	[M+H]+	2	306-60-5	C00179	17659814.19	148916.9785	3735854.417	3156853.869	169648.5055
Yshj000013	4,6-dimethoxy-2-methoxyphenyl-1-O-beta-D-glucopyranoside	Others	Others	C13H18O9	319.1	125.02	318.0951	[M+H]+	3	-	-	N/A	N/A	5761.3865	N/A	170020.9805
Zmpn000199	D-Galactaric acid	Others	Saccharides	C6H10O8	209.03	85.03	210.0376	[M-H]-	2	526-99-8	C00879	426303.0575	322634.4095	615987.1965	502023.9165	170274.563
Hmhp005846	Tenaxin I*	Flavonoids	Flavones	C18H16O7	345.09	330.07	344.0896	[M+H]+	1	86926-52-5	-	N/A	N/A	50059.4145	17784.513	17044059.67
Zmhp004065	7,8-Dihydroxy-5,6,4'-trimethoxyflavone*	Flavonoids	Flavones	C18H16O7	345.1	330.07	344.0896	[M+H]+	1	-	-	N/A	N/A	50059.4145	17784.513	17044059.67
Hmdn006855	3,4-Cycloopen-cycloaltin-4(29),25-diene-24(R)-hydroxy-3-carboxylic acid	Terpenoids	Triterpene	C30H48O3	455.35	455.35	456.3603	[M-H]-	2	-	-	141619.8565	70271.272	111306.492	71036.647	170657.275
Zbqn004234	N-(malonyl)phenylalanine	Amino acids and derivatives	Amino acids and derivatives	C12H13NO5	250.07	164.07	251.0794	[M-H]-	2	-	-	8862181.845	182637.533	844296.9445	16084231.78	1706747.11
MWStz466	Phloretin 3',5'-Di-C-glucoside	Flavonoids	Flavones	C27H34O15	599.1982	431.1333	598.1898	[M+H]+	3	357401-40-2	-	N/A	176466.226	N/A	N/A	170999.5595
pme2380	α-Ketoglutaric acid	Organic acids	Organic acids	C5H6O5	145.01	101.02	146.0215	[M-H]-	3	328-50-7	C00026	12840367.1	11188015.67	12410383.19	11738652.22	17117550.08
Hmln013535	Cryptomeridiol	Terpenoids	Sesquiterpenoids	C15H28O2	239.2	223.02	240.2089	[M-H]-	3	4666-84-6	C17676	6248235.591	3532499.09	3119342.256	3310852.84	1714598.401
pmp001284	Monopalmitin*	Lipids	Glycerol ester	C19H38O4	331.28	313.27	330.277	[M+H]+	1	542-44-9	-	263288.9915	231938.1915	203962.066	148520.8445	171651.884
Lssp210422	Genistein*	Flavonoids	Isoflavones	C15H10O5	271.06	153.02	270.0528	[M+H]+	3	446-72-0	C06563	80793.2505	13379.613	24911.053	25872.1235	17180.391
MW0015391	9R-hydroxy-10E,12Z-octadecadienoic acid	Lipids	Free fatty acids	C18H32O3	297.23	107.05	296.235145	[M+H]+	3	10075-11-3	-	198283.704	66772.153	120362.829	145664.8625	172158.7685
pmp001264	Hexadecylsphingosine	Lipids	Sphingolipids	C16H35NO2	274.27	256.27	273.2668	[M+H]+	1	-	-	16959437.77	17716227.45	19160148.8	16717236.06	17228516.79
Lcfn143038	10-hydroxydecanoicacid10-O-beta-D-glucopyranoside	Lipids	Free fatty acids	C16H30O8	349.19	187.13	350.1941	[M-H]-	2	-	-	126078.7065	338345.196	2218453.209	97235.926	1727080.347
MWSHY0203	Catechin	Flavonoids	Flavanols	C15H14O6	291.0863	123.0424	290.079	[M+H]+	3	154-23-4	C06562	1022450.683	1330299.275	2363931.932	3727736.482	172770.4405
MWSHY0104	Luteolin-7-O-glucoside (Cynaroside)	Flavonoids	Flavones	C21H20O11	449.11	287.06	448.1006	[M+H]+	1	5373-11-5	C03951	130345653.9	5409843.469	28401289.7	78983455.1	1727899.365
Xmyp005654	Kaempferol-4'-O-glucoside*	Flavonoids	Flavonols	C21H20O11	449.1056	287.0563	448.1006	[M+H]+	1	52222-74-9	-	130345653.9	5409843.469	28401289.7	78983455.1	1727899.365
pmp001270	LysoPC 16:1*	Lipids	LPC	C24H48NO7P	494.32	184.07	493.3168	[M+H]+	1	76790-27-7	-	72661.451	218923.4695	549810.5135	134845.286	172818.8805
Wbmp010456	Macrophypene B	Terpenoids	Ditepenoids	C18H28O2	277.22	93.07	276.2089	[M+H]+	3	-	-	13240462.16	4213993.036	5500760.575	16977064.71	1729998.641
Zbjp002772	Petunidin-3-O-malonylglucoside	Flavonoids	Anthocyanidins	C25H25O15+	565.12	317.07	565.1188	[M]+	3	-	-	N/A	N/A	N/A	22958.0555	1731444.502
Lmxp000429	Hercynine	Alkaloids	Alkaloids	C9H15N3O2	198.12	95.06	197.1164	[M+H]+	3	534-30-5	-	1242256.902	550698.0745	1455606.333	1448252.637	1733125.258
Walp007188	2-Aminooctadecane-1,5,7,17-tetraol	Lipids	Sphingolipids	C18H39NO4	334.3	88.08	333.2879	[M+H]+	1	-	-	82684.2125	116179.7485	212857.557	125390.2485	173386.824
Zmhp005139	Tamarixetin-3-O-(6''-malonyl)glucoside*	Flavonoids	Flavonols	C25H24O15	565.12	317.07	564.1115	[M+H]+	1	-	-	1419412.63	4071102.669	54598436.22	2967553.277	17369092.18
Hmxp008844	Gardenin A	Flavonoids	Flavones	C21H22O9	419.1326	404.11	418.1264	[M+H]+	3	21187-73-5	-	N/A	N/A	6716	24636.5575	17373.107
pmb1562	1-Stearidonoyl-Glycerol	Lipids	Glycerol ester	C21H34O4	351.25	147.12	350.2457	[M+H]+	1	-	-	530210.4635	190261.6545	N/A	298732.241	174174.628
MWSHY0128	5,7,8,4'-Tetramethoxyflavone	Flavonoids	Flavones	C19H18O6	343.12	313.08	342.1103	[M+H]+	3	6601-66-7	-	10150.9715	N/A	17906.664	20238.2965	174243.6975
Wcgp010223	3-(Cyclohexen-1-yl)-2-hydroxy-4a,5-dimethyl-2,3,4,5,6,7,8,8a-octahydronaphthalen-1-one	Others	Others	C18H28O2	277.22	93.07	276.2089	[M+H]+	3	-	-	13759807.14	4534397.627	5410709.195	16289687.41	1742924.372
Jmwn002494	3-[4-(β-D-glucopyranoside)-phenylacrylic]-acid	Phenolic acids	Phenolic acids	C15H18O8	325.09	119.05	326.1002	[M-H]-	1	-	-	154846.74	640091.276	727327.2875	874244.888	174405.6865
Lasp003707	Acropyrone	Phenolic acids	Phenolic acids	C11H12O5	225.08	119.05	224.0685	[M+H]+	3	-	-	92644.822	307107.802	122195.7645	267087.7385	174525.741
mws0918	Prunetin (5,4'-Dihydroxy-7-methoxyisoflavone)*	Flavonoids	Isoflavones	C16H12O5	283.06	268.04	284.0685	[M-H]-	3	552-59-0	C10521	3067992.393	3000543.495	1625659.591	862273.6835	1747309.924
MWS201447	Phe-Ala	Amino acids and derivatives	Amino acids and derivatives	C12H16N2O3	237.12	120.09	236.1161	[M+H]+	3	3918-87-4	-	N/A	80586.8375	N/A	N/A	174985.3625
Lamp006812	4'-Demethyleucomin glucosyl rhamnoside	Flavonoids	Other Flavonoids	C28H32O14	593.18	285.07	592.1792	[M+H]+	2	-	-	1356258.159	419256.8775	1164448.693	403933.998	1762279.375
MWStz259	Lupanine	Alkaloids	Quinorisidine alkaloids	C15H24N2O	249.2	136.11	248.1889	[M+H]+	2	550-90-3	C10772	N/A	N/A	N/A	32694.4215	177014.9595
MW0108809	Nitroarginine	Amino acids and derivatives	Amino acids and derivatives	C6H13N5O4	242.09	129.02	219.096754	[M+Na]+	3	2149-70-4	C03417	7566306.362	7411446.537	5208835.498	7741206.58	1771295.629
MWSmce052	3-Hydroxyurs-12-en-28-oic acid (3-Epiursolic acid)*	Terpenoids	Triterpene	C30H48O3	455.36	455.36	456.3603	[M-H]-	2	989-30-0	-	618508.9215	207222.297	438984.65	266658.3085	177149.77
WaYn011395	2-(2,3-dihydroxypropoxy)-3-(((2-(dimethylamino)ethoxy)(hydroxy)phosphoryl)oxy)propan-2-yl (Z)-14-Octadecenoic Acid	Lipids	LPE	C28H56NO9P	580.36	281.25	581.3693	[M-H]-	1	-	-	1241714.777	633183.4895	1059179.746	743113.795	1773751.109
Lskp211209	Sapinsigin I	Terpenoids	Ditepenoids	C21H32O4	349.24	219.17	348.2301	[M+H]+	3	-	-	29925.9535	4986.674	70647.0715	61626.3485	17791.039
Wdsp002909	6-[(7-hydroxy-2-methyl-6-oxo-3,4-dihydroisoquinolin-1-yl)methyl]-2,3-dimethoxybenzoic acid	Alkaloids	Isoquinoline alkaloids	C20H21NO6	372.14	163.04	371.1369	[M+H]+	2	-	-	36718387.27	22794765.66	N/A	26141801.93	177955.9285
WaQzp02611	N-Caffeoylmethylgluconamide*	Alkaloids	Phenolamine	C16H21NO9	372.13	163.04	371.1216	[M+H]+	1	-	-	36718387.27	22794765.66	N/A	26141801.93	177955.9285
pmp000619	Kuraramine	Alkaloids	Piperidine alkaloids	C12H18N2O2	223.1441	191.1168	222.1368	[M+H]+	3	79659-61-3	-	23270260.75	13831214.02	22837075.12	19911560.62	17834239.01
MWStz110	Liriodenine	Alkaloids	Aporphine alkaloids	C17H9NO3	276.07	248.07	275.0582	[M+H]+	2	475-75-2	C09567	N/A	N/A	N/A	N/A	178523.7175
Wagp006265	3,6,7,2',4'-Pentamethylquercetagetin 3'-O-Beta-D-Glucoside	Flavonoids	Flavonols	C26H30O14	567.17	405.12	566.1636	[M+H]+	3	-	-	N/A	N/A	N/A	N/A	178726.69
pme2596	4-Pyridoxic acid	Others	Vitamin	C8H9NO4	184.06	148.04	183.0532	[M+H]+	3	82-82-6	C00847	N/A	4487.2265	N/A	8644.578	17884.2405
Lmhp008801	LysoPE 18:3	Lipids	LPE	C23H42NO7P	476.28	335.26	475.2699	[M+H]+	1	-	-	130284.386	114870.677	123166.4075	122233.6745	179084.1775
mws0256	L-Valine	Amino acids and derivatives	Amino acids and derivatives	C5H11NO2	118.09	72.08	117.079	[M+H]+	1	72-18-4	C00183	17231601.68	9845415.474	15424510.89	9888446.327	17909162.4
Lmhp010573	1-Linoleoylglycerol-3-O-glucoside*	Lipids	Glycerol ester	C27H48O9	517.34	263.24	516.3298	[M+H]+	1	-	-	446267.8755	601586.828	493033.14	510497.705	179270.3995
pmn001571	Agrimonolide	Lignans and Coumarins	Coumarins	C18H18O5	313.11	298.08	314.1154	[M-H]-	3	21499-24-1	-	N/A	N/A	39098.263	N/A	17937152.6
Wagp009375	3,5,6,7-Tetramethoxyflavone	Flavonoids	Flavonols	C19H18O6	343.12	313.07	342.1103	[M+H]+	3	75413-07-9	-	9022.317	N/A	16981.439	35811.12	179377.8885
ZbWp002423	N-methylphenylalanine*	Amino acids and derivatives	Amino acids and derivatives	C10H13NO2	180.1	120.08	179.0946	[M+H]+	1	-	-	6031183.372	N/A	4594068.63	3464776.508	1795829.374
Sasp002507	(2S,3S)-2-amino-3-phenylbutanoic acid*	Amino acids and derivatives	Amino acids and derivatives	C10H13NO2	180.1	120.08	179.0946	[M+H]+	1	25488-25-9	C20895	6031183.372	N/A	4594068.63	3464776.508	1795829.374
zjgp122317	4-O-(2''-O-acetyl-6''-P-coumaroyl-β-D-glucopyranosyl)-P-coumaric acid	Others	Others	C26H26O11	515.15	177.05	514.1475	[M+H]+	1	-	-	N/A	440480.203	2342307.714	943950.037	17962.269
Zbhp002708	Malvidin-3-O-glucoside	Flavonoids	Anthocyanidins	C23H25O12+	493.14	331.08	493.1341	[M]+	3	18470-06-9	C12140	119398.7595	208361.892	7776545.323	8483745.316	1798013.978
Hmcn001884	6-Hydroxyluteolin 5-glucoside	Flavonoids	Flavones	C21H20O12	463.09	301.03	464.0955	[M-H]-	1	-	-	12386126.97	15816629.51	44385450.71	13751308.65	17998662.38
Lmqn002978	Fraxetin (7,8-Dihydroxy-6-methoxycoumarin)	Lignans and Coumarins	Coumarins	C10H8O5	207.03	135.04	208.0372	[M-H]-	2	574-84-5	C09265	2063257.398	205004.4075	1354156.134	1657805.846	180106.663
MWSslk013	Tectoridin	Flavonoids	Isoflavones	C22H22O11	463.12	301.09	462.1162	[M+H]+	2	611-40-5	C10533	25716524.95	10663766.27	68005657.79	24379014.63	1804536.246
MWStz610	Diosmetin-7-O-beta-D-glucopyranoside*	Flavonoids	Flavones	C22H22O11	463.12	301.07	462.1162	[M+H]+	1	20126-59-4	-	25716524.95	10663766.27	68005657.79	24379014.63	1804536.246
Zmgp004060	paratensein-7-O-glucoside	Flavonoids	Isoflavones	C22H22O11	463.12	301.07	462.1162	[M+H]+	2	-	-	25716524.95	10663766.27	68005657.79	24379014.63	1804536.246
Zbfn006249	2-(2-methoxymustardyl)-6-(4-hydroxycinnamic acid) glucoside	Phenolic acids	Phenolic acids	C27H30O13	561.1599	415.1327	562.1686	[M-H]-	3	-	-	8786.36	N/A	19273.54	8545.02	18090.6
Lmhp008833	LysoPC 16:1(2n isomer)*	Lipids	LPC	C24H48NO7P	494.32	184.07	493.3168	[M+H]+	1	-	-	74215.859	234116.4155	528620.169	122387.089	180984.527
pmp000251	E-6,7-Dihydroxydihydroligustilide	Others	Lactones	C12H16O4	207.1	119.09	224.1049	[M-H2O+H]+	2	-	-	472733.0525	325774.705	214209.073	304148.479	181038.1305
pmb0736	Tricin-7-O-Glucoside*	Flavonoids	Flavones	C23H24O12	493.13	331.08	492.1268	[M+H]+	3	32769-01-0	-	N/A	N/A	361020.574	N/A	1810877.807
Hmgp002238	Jaceoside*	Flavonoids	Flavones	C23H24O12	493.1354	331.08	492.1268	[M+H]+	3	25474-11-7	-	N/A	N/A	361020.574	N/A	1810877.807
Lahp004593	Rhamnazin 3-O-β-D-glucopyranoside(Flavoyadorinin A)*	Flavonoids	Flavonols	C23H24O12	493.1334	331.0807	492.1268	[M+H]+	3	20486-38-8	-	N/A	N/A	361020.574	N/A	1810877.807
HJAP051	3-(3,4,5-Trimethoxyphenyl)propan-1-ol	Others	Alcohol compounds	C12H18O4	227.13	181.09	226.1205	[M+H]+	2	-	-	94763.244	74910	47101.7505	421780.353	18136.614
Lssp210111	2α-Acetoxy-14β-[(S)-2-methyl-butyryloxy]-4(20),11-taxadiene	Others	Others	C27H42O6	463.31	301.22	462.2981	[M+H]+	2	-	-	5375132.963	12354221.43	9924422.745	6752351.53	181439.329
Lmdp004307	Farrerol-7-O-glucoside	Flavonoids	Flavanones	C23H26O10	463.16	301.11	462.1526	[M+H]+	3	885044-12-2	-	5375132.963	12354221.43	9924422.745	6752351.53	181439.329
mws1627	Bengenin	Lignans and Coumarins	Coumarins	C14H16O9	327.07	207.03	328.0794	[M-H]-	3	477-90-7	C09919	45677.2125	67998.268	122438.2955	55850.682	18165.6615
MW0011468	10-nitro-9E-octadecenoic acid	Lipids	Free fatty acids	C18H33NO4	328.25	275.2	327.2409587	[M+H]+	3	-	-	681930.77	475962.98	597307.386	557754.755	181768.7035
Wbmp003302	Frambinone	Others	Ketone compounds	C10H12O2	165.09	91.05	164.0837	[M+H]+	2	-	-	N/A	5472032.164	6959914.907	8084742.167	1819541.013
Lmxp006440	2-Palmitoylglycerol*	Lipids	Glycerol ester	C19H38O4	331.28	313.27	330.277	[M+H]+	1	23470-00-0	-	249148.683	211718.234	194424.173	135250.7695	181958.8355
pme1286	S-(5'-Adenosy)-L-homocysteine	Amino acids and derivatives	Amino acids and derivatives	C14H20N6O5S	385.13	250	384.1216	[M+H]+	1	979-92-0	C00021	201643.599	89062.378	988864.272	245060.931	181961.062
pmb2791	9-Hydroperoxy-10E,12,15Z-octadecatrienoic acid	Lipids	Free fatty acids	C18H30O4	309.21	209.05	310.2144	[M-H]-	3	111004-08-1	C16321	726385.7925	1160770.981	636161.699	590348.1085	182419.1565
Wacyp09192	2,5-O-Di-CinnamylSorbitol	Phenolic acids	Phenolic acids	C24H30O6	415.21	119.09	414.2042	[M+H]+	1	-	-	1846489.769	2068870.099	2664004.342	1448614.694	1825965.237
pmp001236	Clove chromone	Others	Chromone	C11H10O4	207.07	121.03	206.0579	[M+H]+	2	-	-	629332.195	211297.32	318419.8665	80597.0465	182619.6835
pme3968	7-Methylguanine	Nucleotides and derivatives	Nucleotides and derivatives	C6H7N5O	166.07	149.05	165.0651	[M+H]+	3	578-76-7	C02242	N/A	25365.1175	171777.456	N/A	18267.692
Wasyqp2943	Caffeoylmethylgluconamide*	Alkaloids	Alkaloids	C16H21NO9	372.13	163.04	371.1211	[M+H]+	1	-	-	37181051.73	37832898.31	8236882.18	27677067.64	183472.068
MWSN0031	Bavachin	Flavonoids	Flavanones	C20H20O4	323.1284	203.0736	324.1362	[M-H]-	3	19879-32-4	-	91534.609	34655.3035	51324.2725	173372.9075	18370.712
MWSHC20176	3-Hydroxylup-20(29)-en-28-oic acid (Betulinic acid)*	Terpenoids	Triterpene	C30H48O3	455.35	455.35	456.3603	[M-H]-	2	472-15-1	C08619	602387.193	211416.917	426676.5525	270880.9155	184274.508
MWSslk002	Sophoricoside	Flavonoids	Isoflavones	C21H20O10	433.11	271.06	432.1056	[M+H]+	2	152-95-4	-	33608220.51	899406.09	25376683.16	17602618.47	1843278.366
MWStz547	Yuanhuanin	Flavonoids	Flavones	C22H22O11	463.1249	301.0779	462.1162	[M+H]+	1	83133-14-6	-	26926967.7	12576649.68	66006722.09	28271925.75	1843395.281
Zmdp000976	S-(2-Carboxypropyl)cysteine	Amino acids and derivatives	Amino acids and derivatives	C7H13NO4S	208.06	119.02	207.0565	[M+H]+	3	6852-42-2	-	218353.722	N/A	N/A	54178.409	18477.829
Hasp011675	12,13-Dehydrogeranylgeraniol	Terpenoids	Monoterpenoids	C20H32O	289.2524	107.085	288.2453	[M+H]+	3	352274-18-1	-	61029.9275	34645.023	48216.5925	140397.1225	18532.875
pme0183	Isoguanine	Nucleotides and derivatives	Nucleotides and derivatives	C5H5N5O	152.06	135.03	151.0494	[M+H]+	3	3373-53-3	-	219148.112	355630.056	404490.954	432343.085	185465.877
mws1629	Aucubin	Terpenoids	Sesquiterpenoids	C15H22O9	345.12	183.07	346.1264	[M-H]-	1	479-98-1	C09771	29629.556	47396.606	397704.172	34759.437	185630.747
mws4053	3-Hydroxyurs-12-en-28-oic acid (Ursolic acid)*	Terpenoids	Triterpene	C30H48O3	455.3531	455.3531	456.3603	[M-H]-	2	77-52-1	C08988	615833.631	211482.853	429227.6445	279125.812	185650.805
Safn000337	heptafluorobutanoic acid	Others	Others	C4HF7O2	273.01	169	213.9865	[M+CH3COOH-H]-	2	375-22-4	-	11220116.56	410846.3215	5486418.475	10992973.79	1858153.11
Lmtp003079	Peonidin-3-O-rutinoside	Flavonoids	Anthocyanidins	C28H33O15+	609.18	301.07	609.1814	[M]+	3	-	-	N/A	1051561.67	50416.182	59373.2585	18585.4865
Zbsp004650	Tricin-5-O-Glucoside	Flavonoids	Flavones	C23H24O12	493.13	331.08	492.1268	[M+H]+	3	32769-00-9	-	N/A	N/A	N/A	59911.0355	185887.333
Lcgp000245	dihydrodehydrodiconiferyl alcohol-9-O-β-D-xylopyranoside	Lignans and Coumarins	Lignans	C25H32O10	493.21	331.15	492.1995	[M+H]+	3	-	-	N/A	N/A	N/A	59911.0355	185887.333
Walbp06501	C16 phytosphingosine	Lipids	Sphingolipids	C16H35NO3	290.27	242.25	289.2617	[M+H]+	1	-	-	1011843.708	1575604.112	2470020.253	1416727.724	1859453.645
Zbqp002313	4-amino-5-(butylamino)-5-oxopentanoic acid	Amino acids and derivatives	Amino acids and derivatives	C9H18N2O3	203.14	84.04	202.1317	[M+H]+	2	-	-	N/A	N/A	3199484.665	16484679.67	1862606.531
Lacp004926	3,8-Dihydroxy-1-methoxy-9,10-anthraquinone glucoside	Quinones	Anthraquinone	C21H20O10	433.1136	271.0594	432.1051	[M+H]+	3	-	-	31319456.85	851564.6175	21161820.06	18783119.48	1864843.86
pmp000801	Isobavachalcone A	Flavonoids	Chalcones	C19H20O4	313.1435	257.1	312.1362	[M+H]+	3	-	-	58920.7995	80263.481	64440.0725	101804.428	18655.383
Lmmn013100	Linolelaidic acid ethyl ester*	Lipids	Free fatty acids	C20H36O2	307.26	307.26	308.2715	[M-H]-	1	544-35-4	-	2986930.177	1698072.317	2958166.801	2546238.928	1866907.373
MWSslk060	Eupatilin (5,7-Dihydroxy-3',4',6-Trimethoxyflavone)*	Flavonoids	Flavones	C18H16O7	345.0977	330.0834	344.0896	[M+H]+	1	22368-21-4	C10040	N/A	N/A	39659.1765	19838.9195	18695561.87
Smbp005175	Rivularin*	Flavonoids	Flavones	C18H16O7	345.09	330.07	344.0896	[M+H]+	1	70028-59-0	-	N/A	N/A	39659.1765	19838.9195	18695561.87
Zbfp001070	N-(1-Deoxy-1-fructosyl)phenylalanine	Amino acids and derivatives	Amino acids and derivatives	C18H17NO5	328.12	166.07	327.1107	[M+H]+	1	-	-	N/A	177138.48	105112.3595	68333.753	1870414.774
mws0230	L-Threonine*	Amino acids and derivatives	Amino acids and derivatives	C4H9NO3	120.07	74.06	119.0582	[M+H]+	3	72-19-5	C00188	1778423.851	2196416.143	2110621.976	2365233.743	1872535.795
mws0671	L-Homoserine*	Amino acids and derivatives	Amino acids and derivatives	C4H9NO3	120.0655	74.0601	119.0582	[M+H]+	3	672-15-1	C00263	1778423.851	2196416.143	2110621.976	2365233.743	1872535.795
MWS1743	alpha-hexylcinnamaldehyde	Phenolic acids	Phenolic acids	C15H20O	217.16	129.07	216.1514	[M+H]+	3	101-86-0	-	12909.386	14878.0955	12932.0405	12048.08	18798.6465
Wagp005813	5-Hydroxy-7,8,2',3'-Tetramethoxyflavone 5-Glucoside*	Flavonoids	Flavones	C25H28O12	521.1637	359.1134	520.1581	[M+H]+	3	-	-	N/A	N/A	N/A	N/A	188412.542
Hmcp001618	Quercetin-3-O-sambubioside-7-O-rhamnoside	Flavonoids	Flavonols	C32H38O20	743.2	449.1	742.1956	[M+H]+	3	-	-	278484.5015	520201.4135	N/A	437811.309	18880.8345
MWSHY0189	Apigenin-7-O-glucoside(Cosmosiin)*	Flavonoids	Flavones	C21H20O10	433.11	271.07	432.1056	[M+H]+	1	578-74-5	C04608	42571710.14	902993.076	26876993.92	25519698.42	1888616.616
MWS20148	Apigenin-4'-O-glucoside*	Flavonoids	Flavones	C21H20O10	433.1129	271.0736	432.1056	[M+H]+	1	20486-34-4	-	42571710.14	902993.076	26876993.92	25519698.42	1888616.616
Lmgp004731	Genistein-7-O-galactoside	Flavonoids	Isoflavones	C21H20O10	433.11	271.06	432.1056	[M+H]+	2	-	-	42571710.14	902993.076	26876993.92	25519698.42	1888616.616
Safn013024	4-(undecan-5-yl)benzene-1-sulfonic acid	Others	Others	C17H28O3S	311.17	183.01	312.1759	[M-H]-	1	-	-	90328.9505	71495.756	53776.088	73202.7335	18923.4005
Zmdn011161	Chrysophanol-9-anthrone	Quinones	Anthraquinone	C15H12O3	239.07	223.03	240.0786	[M-H]-	2	491-58-7	C10314	4104782.619	4167383.299	3438637.657	3932837.208	1893258.165
pmb0492	N',N'',N'''-p-Coumaroyl-cinnamoyl-caffeoyl spermidine	Alkaloids	Phenolamine	C34H37N3O6	584.28	325	583.2682	[M+H]+	3	-	-	6270658.669	N/A	335986.7815	723606.3865	190045.448
MWSmce278	Acitretin	Others	Vitamin	C21H26O3	327.19	159.08	326.1882	[M+H]+	3	55079-83-9	-	147579.267	110953.3315	99268.617	94012.4805	190097.7515
pmb0554	Pelargonidin 3-O-(6-O-malonyl-beta-D-glucoside)	Flavonoids	Anthocyanidins	C24H23O13+	519.11	271.06	519.1133	[M]+	3	165070-68-8	C12642	N/A	1095396.306	N/A	312713.452	190449.762
Lhhp102923	(7'R,8'R)-7'8'-dihydro-7'-(5'-hydroxy-3'-methoxphenyl)-3-methoxy-8'-methyl-1-(E)-propenylbenzof-uran	Lignans and Coumarins	Lignans	C20H22O4	327.16	137.06	326.1518	[M+H]+	3	-	-	27787	42169.3935	52563.057	N/A	190488.9545
Wasn003197	3-(Beta-D-Glucopyranosyloxy)-5-Hydroxyhexanoic Acid Methyl Ester	Organic acids	Organic acids	C13H24O9	323.13	179.06	324.142	[M-H]-	1	-	-	442892.377	284877.8645	218203.6945	190981.922	190526.618
Zbrn008158	Chrysoeriol; 5,7,4'-Trihydroxy-3'-Methoxyflavone	Flavonoids	Flavones	C16H12O6	299.06	284.03	300.0634	[M-H]-	1	491-71-4	C04293	5604060.398	4134757.825	6878876.955	7030626.246	190577.6845
Lmhp008273	LysoPE 15:1(2n isomer)*	Lipids	LPE	C20H40NO7P	438.26	297.24	437.2542	[M+H]+	2	-	-	42072.4095	65892.355	160771.135	299771.715	190783.065
Lmhp009769	LysoPE 17:1*	Lipids	LPE	C22H44NO7P	466.29	325.27	465.2855	[M+H]+	3	-	-	132450.5365	143433.1555	265877.7595	175330.718	190803.7255
MWS201478	Phe-Ser	Amino acids and derivatives	Amino acids and derivatives	C12H16N2O4	253.12	120.09	252.111	[M+H]+	2	16053-39-7	-	210504.8825	198445.373	168183.625	189769.8085	190985.199
Walbp07454	3-Hydrocinnamyl-6-CinnamylGlucose	Others	Alcohol compounds	C24H30O6	415.21	119.09	414.2042	[M+H]+	1	-	-	1401821.485	2224385.721	2555322.209	1355524.27	1910157.304
ZbWn000383	(2-carboxyethyl)-L-valine	Amino acids and derivatives	Amino acids and derivatives	C8H15NO4	188.09	116.08	189.1001	[M-H]-	2	-	-	194088.885	56125.8595	209018.443	258273.3385	191422.76
Zbsn012366	Oxyallobetulin*	Terpenoids	Triterpene	C30H48O3	455.35	455.35	456.3603	[M-H]-	2	-	-	602972.9065	202825.151	409854.537	266745.6995	191546.998
Zmyn000108	D-Saccharic acid	Others	Saccharides	C6H10O8	209.03	85.03	210.0376	[M-H]-	2	87-73-0	C00818	431174.6955	404982.4095	658044.177	530599.752	191698.851
Qmxp101615	Ent-3β-Acetoxyisopimar-15-8β-ol*	Terpenoids	Ditepenoids	C22H36O3	349.2717	179.142	348.2664	[M+H]+	3	-	-	1462201.48	2602380.285	8295257.267	10764176.92	1917638.509
Zbsp011292	Methyl [6]-Gingerdiol 3-acetate	Phenolic acids	Phenolic acids	C20H32O5	353.2301	151.0741	352.225	[M+H]+	3	-	-	2308565.671	2679183.029	1893704.202	2817941.133	1919537.554
HJAP024	Kaempferol-6,8-di-C-glucoside	Flavonoids	Flavonols	C27H30O16	611.16	491.12	610.1539	[M+H]+	3	-	-	N/A	13911.375	N/A	N/A	19252.5745
Lazp008807	(25S)-5β-Furost-1β,2β,3β,4β,5β,22α,26-heptaol-26-O-β-D-glucoside	Steroids	Steroidal saponins	C33H56O13	661.38	337.27	660.3721	[M+H]+	3	-	-	361533.3525	230968.6185	489611.536	424498.08	19269
Waln010743	1-(2,3-dihydroxypropoxy)-3-(((2-(dimethylamino)ethoxy)(hydroxy)phosphoryl)oxy)propan-2-yl (11Z,14Z)-octadeca-11,14-dienoate	Lipids	LPE	C28H54NO9P	578.35	279.23	579.3536	[M-H]-	1	-	-	30632839.75	22238532.43	27622354.26	20999589	19315960.03
Lbhp011908	Caffeyl fraxin	Lignans and Coumarins	Coumarins	C25H24O13	533.13	163.04	532.1217	[M+H]+	2	-	-	71050.359	305826.338	119097.448	201353.238	19321.353
Wcdp000839	5-methylfurfural	Others	Others	C6H6O2	111.04	55.05	110.0368	[M+H]+	2	620-02-0	-	3122235.484	N/A	2315266.807	2704436.02	1935275.622
MWStz546	Methyloleoside	Terpenoids	Monoterpenoids	C17H24O11	403.1259	119.0356	404.1319	[M-H]-	3	60539-23-3	-	N/A	N/A	N/A	N/A	193632.375
Yalp005912	Swietenialide D	Terpenoids	Triterpene	C40H54O17	807.34	775.32	806.3361	[M+H]+	3	-	-	24919.596	N/A	N/A	49415.1185	19374.5335
Lmmn004625	Dihydrokaempferol-7-O-glucoside	Flavonoids	Flavanonols	C21H22O11	449.11	287.06	450.1162	[M-H]-	1	-	-	963501.574	425690.146	243151.607	920493.7135	1937878.931
Waln010192	2-(2,3-dihydroxypropoxy)-3-(((2-(dimethylamino)ethoxy)(hydroxy)phosphoryl)oxy)propyl (8E,11Z,14Z)-octadeca-8,11,14-trienoate	Lipids	LPE	C28H52NO9P	576.33	277.22	577.338	[M-H]-	1	-	-	18401942.75	16780172.94	17077015.66	15174241.3	19385038.39
MEDP1345	LysoPC(18:3(9Z,12Z,15Z))	Lipids	LPC	C26H48NO7P	576.33	277.22	517.3168401	[M+CH3COO]-	3	-	-	18401942.75	16780172.94	17077015.66	15174241.3	19385038.39
Layp003558	3,4,5-Trimethoxyphenol-1-O-β-D-glucoside	Others	Others	C15H22O9	347.13	185.08	346.1264	[M+H]+	3	-	-	38617.047	N/A	29646	57169.3275	196580.6115
Lskp211408	polypodin B	Steroids	Steroid	C27H44O8	497.31	335.26	496.3036	[M+H]+	3	-	-	630961.297	631636.8335	619324.9015	739054.141	196720.82
pme3083	2-(Formylamino)benzoic acid	Phenolic acids	Phenolic acids	C8H7NO3	164.04	120.05	165.0426	[M-H]-	3	3342-77-6	C05653	6062486.113	4884344.004	8255182.025	7545666.31	1969483.877
Lmyn012331	Octadec-6-enoic acid; Petroselinic acid*	Lipids	Free fatty acids	C18H34O2	281.25	281.25	282.2559	[M-H]-	1	593-39-5	C08363	21037274.57	13111576.53	26807321.2	12105248.7	19729866.93
mws0091	Quercetin-3-O-glucoside (Isoquercitrin)	Flavonoids	Flavonols	C21H20O12	463.09	300.03	464.0955	[M-H]-	1	482-35-9	C05623	5986573.166	14870417.78	52802041.57	14758214.36	19772120.75
Waln009920	1-(2,3-dihydroxypropoxy)-3-(((2-(dimethylamino)ethoxy)(hydroxy)phosphoryl)oxy)propan-2-yl (8E,11Z,14Z)-octadeca-8,11,14-trienoate	Lipids	LPE	C28H52NO9P	576.33	277.22	577.338	[M-H]-	1	-	-	18554781.3	17317285.84	17704913.05	15161870.49	19782493.37
MWS1868	Stearamide	Alkaloids	Alkaloids	C18H37NO	284.29	57.07	283.2875	[M+H]+	2	124-26-5	C13846	75020.8125	N/A	27207.6615	33093.345	19789.0525
Zjxp110305	3-Hydroxy-3,7,11-trimethyldodeca-1,6E,10-trien-9-yl isobutyrate	Terpenoids	Sesquiterpenoids	C18H30O3	295.23	179.11	294.2195	[M+H]+	3	-	-	266243.726	127928.195	508042.884	208229.59	198186.0225
Zbsp008181	Persicogenin (5,3'-dihydroxy-7,4'-dimethoxyflavanone)*	Flavonoids	Flavanones	C17H16O6	317.1	167.04	316.0947	[M+H]+	2	28590-40-1	-	167191.0465	40386.021	89036.104	1633064.835	1982173.937
Zmzn000079	D-Erythrose-4-phosphate	Others	Saccharides	C4H9O7P	199	78.96	200.0086	[M-H]-	3	585-18-2	C00279	12335.762	86870.306	22922.6985	5457.758	198278.2945
Zmbp000490	Valerine	Alkaloids	Alkaloids	C8H15NO2	158.12	112.08	157.1103	[M+H]+	2	-	-	275113.198	142267.3875	491844.303	170801.8105	198344.3585
Lmtp004382	Sinapinaldehyde	Others	Aldehyde compounds	C11H12O4	209.08	149.06	208.0736	[M+H]+	3	4206-58-0	C05610	127813.913	129526.718	N/A	173227.5555	198891.2005
mws1337	D-Pantothenic Acid	Others	Vitamin	C9H17NO5	220.12	90.05	219.1107	[M+H]+	1	79-83-4	C00864	N/A	N/A	N/A	61230142.17	19958287.49
Zmxn110201	2,6-Dimethoxy-4-hydroxyphenol-1-O-ß-D-glucopyranoside	Others	Others	C14H20O9	331.1	108.02	332.1107	[M-H]-	1	-	-	5856974.444	570186.3255	1855791.397	13346376.16	199587.562
pmb2406	LysoPC 17:0*	Lipids	LPC	C25H52NO7P	510.36	184.07	509.3481	[M+H]+	1	50930-23-9	-	24760892.77	17966202.66	12315769.61	19364879.05	1997032.369
Wcdp006929	(9Z,11E,13E,15Z)-4-Oxo-9,11,13,15-Octadecatetraenoic Acid	Lipids	Free fatty acids	C18H26O3	291.2	207.14	290.1882	[M+H]+	1	17699-21-7	-	1083105.616	737045.4505	1511361.595	1065159.698	1999801.708
pmb2591	N-Acetyl-L-Tryptophan	Amino acids and derivatives	Amino acids and derivatives	C13H14N2O3	245.09	203.08	246.1004	[M-H]-	1	1218-34-4	-	20594545.78	5155549.191	5121481.469	53702397.59	2002653.631
Zbkp003727	Spinosyn P	Alkaloids	Alkaloids	C39H61NO10	704.43	704.43	703.4296	[M+H]+	2	-	C15709	429223.9945	504812.56	319808.899	326174.5395	200425.707
MWStz566	Swertiajaponin	Flavonoids	Flavones	C22H22O11	463.1232	313.0727	462.1162	[M+H]+	3	6980-25-2	C10187	N/A	N/A	N/A	N/A	200598.3345
pmc0960	LysoPC 20:4	Lipids	LPC	C28H50NO7P	544.34	184.07	543.3325	[M+H]+	3	-	-	183782.11	1141632.162	4237095.156	580036.37	200709.7245
pmp001269	Hexadecyl ethanolamine	Alkaloids	Alkaloids	C18H39NO	286.31	268.3	285.3032	[M+H]+	2	-	-	3811025.597	129514.841	433215.6835	1002485.621	200784.456
Sayp012405	Tomocinol A*	Terpenoids	Ditepenoids	C22H36O3	349.27	179.14	348.2664	[M+H]+	3	-	-	1523374.87	2719831.516	8735109.167	10905094.01	2008086.289
Zmhn001926	1-O-Salicyloyl-β-D-glucose*	Phenolic acids	Phenolic acids	C13H16O8	299.0772	137.0247	300.0845	[M-H]-	2	60517-74-0	-	487898.903	339742.9025	743055.846	1105763.344	201094.57
Hmtn001302	Glucosyloxybenzoic acid*	Phenolic acids	Phenolic acids	C13H16O8	299.0776	137.0239	300.0845	[M-H]-	2	-	-	487898.903	339742.9025	743055.846	1105763.344	201094.57
Wasdn02417	3-hydroxybenzoyl-β-D-glucose*	Phenolic acids	Phenolic acids	C13H16O8	299.08	137.02	300.0845	[M-H]-	2	-	-	487898.903	339742.9025	743055.846	1105763.344	201094.57
Lmgp008448	5,4'-Dihydroxy-7,3'-dimethoxyflavanone*	Flavonoids	Flavanones	C17H16O6	317.1032	167.034	316.0947	[M+H]+	2	66568-98-7	-	320996.372	31907.587	92138.871	1668874.151	2014537.938
Waln011009	2-(2,3-dihydroxypropoxy)-3-(((2-(dimethylamino)ethoxy)(hydroxy)phosphoryl)oxy)propyl (11Z,14Z)-octadeca-11,14-dienoate	Lipids	LPE	C28H54NO9P	578.34	279.23	579.3536	[M-H]-	1	-	-	31700180.53	22780415.8	26975635.21	20353178.54	20161414.79
Lasp006294	Maackiain-3-O-glucosyl-6''-O-malonate	Flavonoids	Isoflavones	C25H24O13	533.13	285.08	532.1217	[M+H]+	2	135574-57-1	C16231	35902567.05	809748.622	13272968.68	22660038.99	201636.252
Zbsp010319	[6]-Gingerdiol 5-acetate	Phenolic acids	Phenolic acids	C19H30O5	339.21	137.06	338.2093	[M+H]+	2	143519-16-8	-	43232.0315	N/A	59437.5095	117255.9085	20191.8545
Lcfn121244	(2S)-1-O-palmitoleyl-3-O-beta-D-galactopyranosylglycerol	Others	Saccharides	C25H46O9	489.31	253.22	490.3142	[M-H]-	1	-	-	198499.3945	160485.139	257279.147	132220.3415	201930.555
Zkep00434	Turanose	Others	Saccharides	C12H22O11	365.11	203.05	342.1162	[M+Na]+	1	547-25-1	C19636	2588994.938	1925469.994	10667309.54	4274511.97	20215870.29
pma3724	1-O-Feruloylquinic acid*	Phenolic acids	Phenolic acids	C17H20O9	369.12	177.05	368.1107	[M+H]+	1	-	-	68885767.61	42082767.25	56654563.88	65496974.19	2022347.18
Safn002376	Herbacetin-3,8-Di-O-glucoside	Flavonoids	Flavonols	C27H30O17	625.14	463.09	626.1483	[M-H]-	1	-	-	452932.3585	81179.86	951542.745	394596.181	20237.008
MWSmce039	Isonicotinic acid	Others	Vitamin	C6H5NO2	124.04	80.05	123.032	[M+H]+	2	55-22-1	C07446	798952.527	2071199.104	2049231.701	3462592.39	2024078.3
Lmqp010784	Progesterone	Terpenoids	Ditepenoids	C21H30O2	315.23	109.07	314.2246	[M+H]+	2	57-83-0	C00410	22360.008	30206.4725	44734.2695	29368.061	20243.401
Lmjp002596	Quercetin-3-O-sambubioside	Flavonoids	Flavonols	C26H28O16	597.14	303.05	596.1377	[M+H]+	1	83048-35-5	C12637	9125119.62	21415892.81	44054.943	4866014.89	2025193.995
MW0015472	9-Nitrooleic acid	Lipids	Free fatty acids	C18H33NO4	328.25	125.1	327.2409587	[M+H]+	3	-	-	13965137.98	20409501.51	9486126.385	10249313.81	2026274.495
Zmsp009398	2-hydroxy-3-{[(2r,3r,4s,5r,6r)-3,4,5-trihydroxy-6-({[(2s,3r,4s,5r,6r)-3,4,5-trihydroxy-6-(hydroxymethyl)oxan-2-yl]oxy}methyl)oxan-2-yl]oxy}propyl hexadecanoate	Others	Others	C31H58O14	655.38	313.27	654.3827	[M+H]+	3	-	-	960851.6015	1036673.477	790120.559	1475506.985	202657.344
Lmhp008688	LysoPE 20:5	Lipids	LPE	C25H42NO7P	500.28	359.26	499.2699	[M+H]+	2	-	-	14608.314	65716.35	157226.878	32846.4265	20310.6905
Wcdp007789	9-Oxooctadeca-10,12-Dienoic Acid	Lipids	Free fatty acids	C18H30O3	295.23	81.07	294.2195	[M+H]+	1	-	-	1473328.667	1491255.623	2887396.939	1277175.134	203491.924
MW0144206	Abu-Leu-OH	Amino acids and derivatives	Amino acids and derivatives	C15H20N2O6	323.13	59.01	324.1321365	[M-H]-	3	-	-	473726.354	2039709.444	456923.89	316697.714	203494.447
Lcsn000655	ent-3β,16α,17,19-Tetrahydroxykaurane	Terpenoids	Ditepenoids	C20H34O4	337.24	291.19	338.2457	[M-H]-	2	-	-	9797.063	36755.5905	N/A	17146.4615	203571.7235
mws2623	11-Octadecanoic acid(Vaccenic acid)*	Lipids	Free fatty acids	C18H34O2	281.25	281.25	282.2559	[M-H]-	1	506-17-2	C21944	22576906.2	13415766.68	26073584.73	11909315.03	20394260.93
Sasp003107	Lidocain	Alkaloids	Alkaloids	C14H22N2O	235.18	86.1	234.1732	[M+H]+	3	137-58-6	C07073	21437749.21	8043042.42	23546235.81	19737888.01	20403492.56
pmb2260	LysoPC 15:1	Lipids	LPC	C23H46NO7P	480.31	184.07	479.3012	[M+H]+	2	-	-	1302530.818	2511275.75	1305376.286	1809982.7	2041632.42
Lmsp008392	4',5-Dihydroxy-3',5'-dimethoxyflavone	Flavonoids	Flavones	C17H14O6	315.09	272.07	314.079	[M+H]+	1	-	-	34080.206	8161.9105	175279.669	228211.3545	20428.5025
pmf0175	2-Decanol*	Others	Alcohol compounds	C10H22O	157.16	157.16	158.1671	[M-H]-	3	1120-06-5	-	20704089.22	14866656.84	21246429.86	15050038.68	20433574.62
pmp000476	N-Isobutyl-4,5-epoxy-2E-decaenamide	Alkaloids	Alkaloids	C14H25NO2	240.2	57.1	239.1885	[M+H]+	2	-	-	245201.259	181901.8245	274442.284	138444.266	204998.404
Wafp003601	N-Feruloylmethylagmatine	Alkaloids	Phenolamine	C16H24N4O3	321.19	177.06	320.1848	[M+H]+	3	-	-	N/A	34472.068	133373.9565	12441.5225	20517.5075
Lskp211359	6β-Hydroxyisovouacapenol C	Terpenoids	Ditepenoids	C20H30O4	335.22	135.11	334.2144	[M+H]+	3	-	-	439124.5675	420337.9475	179984.739	433330.347	205337.5585
mws1195	p-Coumaric acid methyl ester	Phenolic acids	Phenolic acids	C10H10O3	179.07	147.04	178.063	[M+H]+	3	19367-38-5	-	2233486.18	447608.8205	5036884.933	2293848.583	205405.3235
mws0724	8-Hydroxyguanosine	Nucleotides and derivatives	Nucleotides and derivatives	C10H13N5O6	298.08	208.05	299.0866	[M-H]-	3	3868-31-3	-	21918.554	40927.054	34189.4565	42154.395	20561.9055
pme0075	N-Acetyl-L-glutamic acid	Amino acids and derivatives	Amino acids and derivatives	C7H11NO5	188.06	128.04	189.0637	[M-H]-	2	1188-37-0	C00624	168577.0755	265868.412	574204.6165	233083.211	20621.426
Ladp005021	Kumatakenin malonyl glucoside	Flavonoids	Flavonols	C26H26O14	563.14	315.09	562.1323	[M+H]+	1	-	-	6579237.705	2754088.688	37120469.69	7718878.801	206488.294
pmb2799	12,13-Epoxy-9-Octadecenoic Acid	Lipids	Free fatty acids	C18H32O3	295.23	195.14	296.2351	[M-H]-	3	6799-85-5	C14826	100282.2605	41252.4125	195818.8815	47727.998	20735.3795
MWS2673	5,6-DiHETrE[(±)5,6-dihydroxy-8Z,11Z,14Z-eicosatrienoic acid]	Lipids	Free fatty acids	C20H34O4	339.25	121.1	338.2457	[M+H]+	3	213382-49-1	C14772	N/A	249452.621	N/A	N/A	2075487.428
Lmbp010382	6-Methoxy-2-(2-phenylethyl)chromone	Others	Chromone	C18H16O3	281.12	91.05	280.1099	[M+H]+	3	84294-89-3	-	143627.415	179553.126	204697.9925	701523.762	207814.923
Wbjp001169	o-Carboxy-5-hydroxytryptamine	Alkaloids	Alkaloids	C11H12N2O3	221.09	130.06	220.0848	[M+H]+	1	-	-	325647.736	21858	468294.6125	294697.794	20787.6305
Zbzp004346	cya-suc-glu	Flavonoids	Anthocyanidins	C25H25O14+	549.1252	287.05	549.1244	[M]+	3	-	-	2390149.876	39979.4535	30141.0465	565115.226	207950.711
Lmgn000219	Succinic semialdehyde	Organic acids	Organic acids	C4H6O3	101.02	55.02	102.0317	[M-H]-	3	692-29-5	C00232	277394.0455	144795.4105	214792.3295	155864.0195	207990.1175
ML10195036	3-Dehydrosphinganine	Lipids	Sphingolipids	C18H37NO2	300.3	60.05	299.2824	[M+H]+	3	16105-69-4	C02934	47510.967	15943.3135	72590.857	28291.3055	207994.5415
Lmhp008885	LysoPE 15:0(2n isomer)*	Lipids	LPE	C20H42NO7P	440.28	299.26	439.2699	[M+H]+	3	-	-	74527.6565	191431.8365	219912.4075	132541.65	208179.446
MWStz361	3-O-Methylquercetin*	Flavonoids	Flavonols	C16H12O7	315.0502	300.0296	316.0583	[M-H]-	2	1486-70-0	C04443	10439.674	N/A	16765.557	7298.352	208700.008
Zbhn006453	Pedalitin*	Flavonoids	Flavones	C16H12O7	315.0497	300.0279	316.0583	[M-H]-	2	22384-63-0	C10119	10439.674	N/A	16765.557	7298.352	208700.008
Lskp211410	1,2,3,14,20,22,25-Heptahydroxycholest-7-en-6-one (Integristerone A)	Steroids	Steroid	C27H44O8	497.31	335.27	496.3036	[M+H]+	3	-	-	615661.4795	686058.3305	586352.493	798827.9635	208851.7525
MWStz073	5-Hydroxy-2-pyrrolidinone	Alkaloids	Pyrrole alkaloids	C4H7NO2	102.05	84.05	101.0477	[M+H]+	3	62312-55-4	-	109884.231	105980.1045	158789.949	98980.7815	209520.7585
Waptp03206	7-Hydroxy-8-Methoxychromanon*	Lignans and Coumarins	Coumarins	C10H10O4	195.06	117.03	194.0574	[M+H]+	1	-	-	4390329.853	6617353.61	1936006.65	4139345.909	2095934.751
Lmhp010394	LysoPC 22:4	Lipids	LPC	C30H54NO7P	572.37	184.07	571.3638	[M+H]+	3	-	-	58150.693	191347.333	174729.3365	48599.0065	20991.503
Lmmn009170	3-Hydroxy-9,19-cyclolanost-24-en-26-oic acid (Mangiferolic acid)*	Terpenoids	Triterpene	C30H48O3	455.3531	455.3531	456.3603	[M-H]-	2	4184-34-3	-	623969.6725	235027.0775	441983.033	285876.8605	210012.7395
MW0107785	Mimosine	Amino acids and derivatives	Amino acids and derivatives	C8H10N2O4	199.08	83	198.0640569	[M+H]+	3	2116-55-4	-	3980986.956	2925827.622	3486007.222	3361340.388	2101683.961
ZBN0106	Quercetin-3-O-(2'''-O-feruloyl)sophoroside	Flavonoids	Flavonols	C37H38O20	801.1878	463.0874	802.1956	[M-H]-	3	-	-	693473.4935	53293.2005	1032027.629	629621.207	21022.493
MWS201444	Gln-Gly	Amino acids and derivatives	Amino acids and derivatives	C7H13N3O4	204.1	84.04	203.0906	[M+H]+	3	2650-65-9	-	32581741.55	23619229.09	36248140.1	37139332.35	21040909.03
MWS201419	Lys-Gly	Amino acids and derivatives	Amino acids and derivatives	C8H17N3O3	204.13	84.08	203.127	[M+H]+	3	7563-03-3	-	32581741.55	23619229.09	36248140.1	37139332.35	21040909.03
Lmgp010081	5-Hydroxy-7,4'-dimethoxyflavanone	Flavonoids	Flavanones	C17H16O5	301.11	167.03	300.0998	[M+H]+	1	-	-	50638.653	172681.0255	53889.497	489305.2665	210548.2585
MWS20184	[6]-Shogaol	Phenolic acids	Phenolic acids	C17H24O3	277.1798	137.0714	276.1725	[M+H]+	3	555-66-8	C10494	207003.3585	114250.8015	165656.321	285486.7655	21057.9175
Wcsn011332	Ethyl (10Z,13Z)-hexadeca-10,13-dienoate	Others	Others	C18H32O2	279.23	261.23	280.2402	[M-H]-	1	-	-	260505.184	260085.802	424385.5095	277924.388	210601.8955
pmb2221	4-Hydroxysphinganine; Phytosphingosine	Lipids	Sphingolipids	C18H39NO3	318.3	60.04	317.293	[M+H]+	3	554-62-1	C12144	1409984.335	792482.4565	107777.2945	801332.7715	2110947.745
Lmmn008971	3-Hydroxycycloarta-24-ene-26-oic acid (Isomangiferolic acid)*	Terpenoids	Triterpene	C30H48O3	455.35	455.35	456.3603	[M-H]-	2	13878-92-7	-	636329.546	229107.1715	423135.9495	269179.018	211106.7145
pmb0530	Nicotinic acid adenine dinucleotide	Nucleotides and derivatives	Nucleotides and derivatives	C21H27N7O14P2	664.12	136.06	663.1091	[M+H]+	1	53-84-9	C00003	477992.8095	351761.145	123067.983	144714.417	2111435.125
zjbp120812	Scutebarbolide C	Terpenoids	Ditepenoids	C22H32O8	425.22	365.19	424.2097	[M+H]+	3	-	-	2349383.392	2322069.974	1782654.401	1958847.351	2113281.328
mws0126	LysoPC 18:0	Lipids	LPC	C26H54NO7P	524.37	184.07	523.3638	[M+H]+	1	19420-57-6	-	41593924.31	27231579.38	86524677.07	33124212.37	21161901.96
MWSHC2067	Protocatechualdehyde	Others	Aldehyde compounds	C7H6O3	139.04	65.04	138.0317	[M+H]+	3	139-85-5	C16700	N/A	259765.461	N/A	194293.419	211620.8195
mws0663	1,7-Dimethylxanthine	Nucleotides and derivatives	Nucleotides and derivatives	C7H8N4O2	181.07	124.05	180.0647	[M+H]+	3	611-59-6	C13747	N/A	35318.6725	N/A	N/A	21166.268
Zbqp000552	Nicotine N-glucoside	Alkaloids	Pyridine alkaloids	C16H25N2O5+	325.1774	163.1231	325.1763	[M]+	3	-	-	99208.067	315610.4985	69670.802	160779.198	212113.367
Lmjp003655	6-C-MethylKaempferol-3-glucoside*	Flavonoids	Flavonols	C22H22O11	463.12	301.08	462.1162	[M+H]+	1	-	-	27133734.97	8405383.995	64337114.72	24799975.08	2121499.113
MWSslk237	Hispidulin-7-O-glucoside(Homoplantaginin)*	Flavonoids	Flavones	C22H22O11	463.13	301.07	462.1162	[M+H]+	1	17680-84-1	C17762	27133734.97	8405383.995	64337114.72	24799975.08	2121499.113
pmp000579	Diosmetin-7-O-galactoside*	Flavonoids	Flavones	C22H22O11	463.12	301.07	462.1162	[M+H]+	1	-	-	27133734.97	8405383.995	64337114.72	24799975.08	2121499.113
Zmjp006485	1-Desmethylchryso-obtusin	Quinones	Anthraquinone	C18H16O7	345.097	312.0631	344.0896	[M+H]+	3	90985-58-3	-	N/A	N/A	N/A	N/A	212445.8845
Lmqn008288	3-Hydroxyoctadecanoic Acid	Lipids	Free fatty acids	C18H36O3	299.26	299.26	300.2664	[M-H]-	2	45261-96-9	-	1151186.528	172844.5485	637754.34	1695696.429	2125772.997
Lacp003427	Grasshopper ketone	Terpenoids	Monoterpenoids	C13H20O3	225.15	123.12	224.1412	[M+H]+	3	-	-	484038.608	582095.238	1043441.952	955976.4505	213068.9415
pmf0174	1-Decanol*	Others	Alcohol compounds	C10H22O	157.16	157.16	158.1671	[M-H]-	3	112-30-1	C01633	22224022.32	15889682.03	22028663.35	16147954.56	21326457.7
Lmyp004407	Kaempferol-3-O-(2''-p-Coumaroyl)galactoside	Flavonoids	Flavonols	C30H26O13	595.14	287.05	594.1373	[M+H]+	3	-	-	9870.8715	24077.7385	38181.564	16891.0375	21385.1255
ZbWn008223	tetradecyl hydrogen sulfate	Others	Others	C14H30O4S	293.1787	96.9596	294.1865	[M-H]-	3	-	-	82249.6945	57445.0775	45525.645	104633.001	21386.244
pme3148	L-Palmitoylcarnitine	Alkaloids	Alkaloids	C23H45NO4	400.3421	85.0284	399.3349	[M+H]+	3	2364-67-2	C02990	178083.9575	174798.693	82725.2275	35977.586	21409.571
Wamxn00517	Xylose	Others	Saccharides	C5H10O5	149.05	89.03	150.0528	[M-H]-	2	-	-	3752.8875	176773.352	10253.4835	7419.7045	21470.4645
MWSslk171	Nodakenin	Lignans and Coumarins	Coumarins	C20H24O9	407.13	227.07	408.142	[M-H]-	2	495-31-8	C09279	815554.7075	481163.574	395501.6875	329705.711	214700.5215
Lmhp008513	2-α-Linolenoyl-glycerol-1,3-di-O-glucoside	Lipids	Glycerol ester	C33H56O14	677.37	261.22	676.367	[M+H]+	1	-	-	947567.26	816531.7215	572658.478	1182036.141	214858.5725
Zbqp003309	Asp-Ile-Leu	Amino acids and derivatives	Amino acids and derivatives	C16H29N3O6	360.21	201.12	359.2056	[M+H]+	3	-	-	526834.295	132848.503	251747.94	323321.9675	215448.584
pme1137	6-Hydroxynicotinic acid	Alkaloids	Pyridine alkaloids	C6H5NO3	140.03	94.03	139.0269	[M+H]+	3	5006-66-6	C01020	259619.711	231992.976	311316.882	123395.955	215691.294
ZBN0166	Quercetin 3-O-glucoside 7-O-xyloside*	Flavonoids	Flavonols	C26H28O16	595.1299	300.0276	596.1377	[M-H]-	1	-	-	3602682.513	13681757.99	20387.9245	4082882.658	2159905.832
MWS201442	Phe-Thr	Amino acids and derivatives	Amino acids and derivatives	C13H18N2O4	267.13	120.08	266.1267	[M+H]+	3	51352-44-4	-	212170.4805	396689.6365	N/A	261983.01	215996.965
MWSmce689	Methyl linolenate	Lipids	Free fatty acids	C19H32O2	293.25	95.09	292.2402	[M+H]+	1	301-00-8	-	1120435.257	615512.392	2384259.522	1035239.17	216259.1775
Wayp003039	N-(1-Deoxy-1-fructosyl)Aminononanoic acid	Alkaloids	Alkaloids	C15H29NO7	336.2	318.19	335.1939	[M+H]+	2	-	-	86002.216	N/A	1786445.447	214960.372	21673.8175
MWStz450	Demethylwedelolactone	Lignans and Coumarins	Coumarins	C15H8O7	301.035	273.0413	300.027	[M+H]+	1	6468-55-9	-	862681.005	588732.073	6021766.153	1636553.307	2168083.221
MW0150996	His-Leu-Met	Amino acids and derivatives	Amino acids and derivatives	C17H29N5O4S1	400.21	279.14	399.1940252	[M+H]+	3	-	-	61391.6095	108717.943	52219.953	202117.5915	21690.3045
Zbdp007825	5,4'-Dihydroxy-7,2',5'-trimethoxyisoflavone (Derrugenin)	Flavonoids	Isoflavones	C18H16O7	345.0964	315.0483	344.0896	[M+H]+	3	73428-16-7	-	N/A	N/A	8754.476	7193.002	2173630.559
Lmyn002403	Mandelic acid-β-glucoside	Phenolic acids	Phenolic acids	C14H18O8	313.09	101.02	314.1002	[M-H]-	3	-	-	187222.866	258450.634	207309.6625	48142.864	21741.654
Cmxn004016	Dihydromarein	Flavonoids	Chalcones	C21H24O11	451.13	289.08	452.1319	[M-H]-	2	-	-	276743.1085	375514.673	476277.6975	96442.239	21745.098
MWSmce157	Stachydrine	Alkaloids	Pyrrole alkaloids	C7H13NO2	144.1	58.06	143.0946	[M+H]+	3	471-87-4	C10172	40662.7205	60833.3365	68260.821	39761.9565	217665.5755
pmb0764	4-Methyl-5-thiazoleethanol	Others	Others	C6H9NOS	144.05	113.03	143.0405	[M+H]+	3	137-00-8	C04294	N/A	N/A	N/A	209265.7855	21777
MWSslk102	6-Chloropurine	Nucleotides and derivatives	Nucleotides and derivatives	C5H3ClN4	155.01	119.04	154.0046	[M+H]+	3	87-42-3	-	301925.905	9588.7195	285961.7825	270328.037	217779.6585
MEDP1341	1-(9Z,12Z-octadecadienoyl)-sn-glycero-3-phosphocholine	Lipids	LPC	C26H50NO7P	578.35	504.31	519.3324902	[M+CH3COO]-	3	22252-07-9	-	32956062.71	25678332.41	27182966.41	23167891.32	21781763.36
Wasyqn4107	Quercetin-3-O-arabinoglucoside*	Flavonoids	Flavonols	C26H28O16	595.13	300.03	596.1377	[M-H]-	1	23284-18-6	-	3466422.45	11344060.01	15515.004	3630360.085	2182945.88
Zapp006824	gnetupendin A	Others	Stilbene	C22H20O5	365.14	243.1	364.1311	[M+H]+	3	-	-	192203.602	152213.2705	125616.3575	238503.7995	218382.661
MWStz406	Otobaphenol	Lignans and Coumarins	Lignans	C20H22O4	327.1564	137.0602	326.1518	[M+H]+	3	10240-16-1	-	238733.1425	395166.7595	155481.275	141944.7855	21884.041
Lmzn006795	3-Oxours-12-en-28-oic acid (Ursonic acid)*	Terpenoids	Triterpene	C30H46O3	453.3391	453.34	454.3447	[M-H]-	2	6246-46-4	-	2378701.912	2506498.742	3926255.393	2716203.597	2192742.545
Labp006436	Leachianone F glucoside	Flavonoids	Flavanones	C31H38O11	587.2477	289.1446	586.2414	[M+H]+	3	-	-	39868.31	46618.298	81368.617	87975.1145	21953.5135
Sakn004920	Isolugrandoside	Phenolic acids	Phenolic acids	C29H36O16	639.1987	477.1602	640.2003	[M-H]-	3	-	-	N/A	821537.429	568689.011	N/A	22073.535
Lmbp010207	6-Methoxy-2-(4-methoxyphenethyl)chromone	Others	Chromone	C19H18O4	311.1278	121.0649	310.1205	[M+H]+	3	111286-05-6	-	541162.597	10835425.39	N/A	6005799.249	22076118.65
pme1109	Guanine	Nucleotides and derivatives	Nucleotides and derivatives	C5H5N5O	152.06	135.03	151.0494	[M+H]+	1	73-40-5	C00242	178866.9925	657698.91	541387.0095	557133.7655	220831.0305
Wbmp002283	Α-hydroxyquinoline	Alkaloids	Alkaloids	C9H7NO	146.06	118.06	145.0528	[M+H]+	1	-	-	N/A	N/A	1314738.989	1777241.777	221699.6215
mws1033	Homoeriodictyol	Flavonoids	Flavanones	C16H14O6	303.09	153.02	302.079	[M+H]+	3	446-71-9	C09756	23867.8265	59452.1745	N/A	112548.9925	22171.1975
Wagp009074	Santin*	Flavonoids	Flavonols	C18H16O7	345.1	315.05	344.0896	[M+H]+	2	27782-63-4	C10180	N/A	N/A	12897.1925	4463.6075	2220460.252
Cmxp003531	Okanin-4'-O-gentiobioside	Flavonoids	Chalcones	C27H32O16	613.1752	289.0723	612.169	[M+H]+	3	-	-	107742.683	440808.18	92841.024	70744.64	22208.5
Zmsp009001	2-hydroxy-3-{[3,4,5-trihydroxy-6-({[3,4,5-trihydroxy-6-(hydroxymethyl)oxan-2-yl]oxy}methyl)oxan-2-yl]oxy}propyl octadeca-9,12-dienoate	Others	Others	C33H58O14	679.39	263.24	678.3827	[M+H]+	3	-	-	327926.398	194776.566	525530.751	426391.336	22213.173
Zbjn003642	1-O-rhamnose-3-O-Caffeoyl Quinic Acid	Phenolic acids	Phenolic acids	C22H28O13	499.15	191.06	500.1554	[M-H]-	2	-	-	3478171.794	6414831.132	5744342.377	2955054.504	22217.928
Zbsp005869	7,4'-Dihydroxy-3,5,3'-trimethoxyflavone*	Flavonoids	Flavonols	C18H16O7	345.1	315.05	344.0896	[M+H]+	2	13459-09-1	-	N/A	N/A	11406.9675	N/A	2226944.247
Lmcp006752	2-[2-(4-Methoxyphenyl)ethyl]chromone	Others	Chromone	C18H16O3	281.12	121.06	280.1099	[M+H]+	2	92911-82-5	C08485	137137.3175	144993.8245	188487.565	1550042.87	223444.5125
Walp007095	2-Amino-7-methyltridecan-1-ol*	Lipids	Sphingolipids	C14H31NO	230.25	62.06	229.2406	[M+H]+	1	-	-	N/A	220075.301	236085.0825	185164.492	223692.0365
Hmyn005972	Coixenolide	Lipids	Free fatty acids	C38H70O4	589.52	283.26	590.5274	[M-H]-	1	-	C17566	30737.8275	180442.3435	51251.6475	116049.241	223941.1365
Lmsp004521	1-O-Cinnamoyl-4,6-(S)-HHDP-β-D-glucose	Tannins	Tannin	C29H24O15	613.12	147.04	612.1115	[M+H]+	3	-	-	154362.001	46295.566	102111.8615	75987.603	22410.495
WaYp007548	2-Aminotetradecan-1-ol*	Lipids	Sphingolipids	C14H31NO	230.25	62.06	229.2406	[M+H]+	1	-	-	205598.212	217579.652	237029.3205	212300.182	224116.996
pmb0489	N-Glucosyl-p-coumaroylputrescine	Alkaloids	Phenolamine	C19H28N2O7	397.2	147.04	396.1897	[M+H]+	3	-	-	62604.6555	46569.8815	27858.9485	27038.6805	22423.4175
Lamn006238	3,9-dihydroeucomnalin glucoside*	Flavonoids	Other Flavonoids	C23H26O11	477.13	315.09	478.1475	[M-H]-	3	-	-	N/A	241837.597	1480630.914	N/A	224262.917
Lmbn005662	9(10)-EpOME;(9R,10S)-(12Z)-9,10-Epoxyoctadecenoic acid	Lipids	Free fatty acids	C18H32O3	295.23	171.1	296.2351	[M-H]-	1	16833-56-0	C14825	93262.2675	18790.5625	182878.767	49535.0015	22430.6
Zbsp010536	Methyl-[8]-gingerol	Phenolic acids	Phenolic acids	C20H32O4	337.25	137.06	336.2301	[M+H]+	2	-	-	77888.5615	65790.955	181940.0465	145043.435	22434.1055
MWSHY0015	Liquiritigenin*	Flavonoids	Flavanones	C15H12O4	257.0808	137.0238	256.0736	[M+H]+	3	578-86-9	C09762	21522.983	22717.7935	32187.8725	N/A	224893.5335
Zblp004832	7,4'-Dihydroxydihydroflavonoids*	Flavonoids	Flavanones	C15H12O4	257.0814	137.02	256.0736	[M+H]+	3	-	-	21522.983	22717.7935	32187.8725	N/A	224893.5335
Lajp004590	Glucosyl-5,8,3'-trihydroxy-6,7,4'-trimethoxyflavone-8-O-β-D-glucoside	Flavonoids	Flavones	C30H36O18	685.1952	523.1459	684.1902	[M+H]+	3	-	-	N/A	38585.8065	N/A	N/A	22592.8265
Wbtp004798	8,11-dimethoxy-2h-[1,3]dioxolo[4,5-b]xanthen-10-one	Flavonoids	Other Flavonoids	C16H12O6	301.07	286.05	300.0634	[M+H]+	2	-	-	63676.3535	N/A	288789.581	67012.8785	22600.1265
mws1422	Epiafzelechin	Flavonoids	Flavanols	C15H14O5	275.09	107.05	274.0841	[M+H]+	3	24808-04-6	C12128	N/A	N/A	153529.33	604233.3315	22603.747
Rfn0122520	(1S,3R,4R,5R)-1,3-dihydroxy-4,5-bis[[(E)-3-(4-hydroxyphenyl)prop-2-enoyl]oxy]cyclohexane-1-carboxylic acid	Phenolic acids	Phenolic acids	C25H24O10	483.13	173.04	484.1369	[M-H]-	3	-	-	989303.813	157851.3005	8959485.012	1851463.876	22781.515
Sasp003263	Nonaethylene glycol	Others	Alcohol compounds	C18H38O10	432.28	133.08	414.2465	[M+NH4]+	1	3386-18-3	-	8823625.666	8211876.569	11197316.96	16461789.23	2281520.201
WaYp007721	2-Aminohexadecane-1,16,16-triol	Lipids	Sphingolipids	C16H35NO3	290.27	242.25	289.2617	[M+H]+	1	-	-	1085331.568	1457325.648	2563497.947	1466082.474	2282365.709
Zmjn014062	3-Hydroxydammara-21-oic acid 21,23-lactone*	Terpenoids	Triterpene	C30H48O3	455.3501	455.3501	456.3603	[M-H]-	2	-	-	88930.755	174673.3165	109517.479	76586.053	228268.56
Zmmp000969	5-Ribofuranosylnicotinamide	Nucleotides and derivatives	Nucleotides and derivatives	C11H14N2O5	255.1	123.06	254.0903	[M+H]+	3	107325-67-7	-	3740463.185	30605179.66	44923766.01	1131809.017	22839021.02
pmb3093	Esculetin-7-O-quinic acid	Lignans and Coumarins	Coumarins	C16H16O9	351.07	105.1	352.0794	[M-H]-	3	-	-	2319411.837	2732514.688	2398922.191	2410376.182	22899.801
Wbsp000408	3β,14α,15α,21α-tetrahydroxyserrat-14-en-21-acetyl-3-(4'-hydroxybenzoate)	Terpenoids	Terpene	C39H58O7	639.43	639.43	638.4183	[M+H]+	2	-	-	908577.025	1881204.661	20883037.18	2042659.986	22906052.78
pmb0808	Esculetin-6-O-quinic acid	Lignans and Coumarins	Coumarins	C16H16O9	353.1	179	352.0794	[M+H]+	3	-	-	2059753.58	2197705.628	1001995.901	1545744.931	22944.6275
pme0170	N-Acetyl-L-Arginine	Amino acids and derivatives	Amino acids and derivatives	C8H16N4O3	217.13	158.08	216.1222	[M+H]+	1	155-84-0	-	2574848.303	218132.704	1450482.32	2445920.382	229924.621
Zbsn009679	Velutin (5,4'-dihydroxy-7,3'-dimethoxyflavone)*	Flavonoids	Flavones	C17H14O6	313.07	283.03	314.079	[M-H]-	1	25739-41-7	-	6525.256	N/A	N/A	20660.747	22998229.03
mws0038	5,4'-Dihydroxy-3,7-dimethoxyflavone(Kumatakenin)*	Flavonoids	Flavonols	C17H14O6	313.07	283.02	314.079	[M-H]-	1	3301-49-3	-	6525.256	N/A	N/A	20660.747	22998229.03
Walp007738	14-Amino-15-hydroxy-11-methylpentadecanoic acid	Lipids	Sphingolipids	C16H33NO3	288.25	88.08	287.246	[M+H]+	1	-	-	233168.397	223857.39	207499.261	300971.696	229998.983
pmb0608	Chrysoeriol-7-O-(6''-malonyl)glucoside*	Flavonoids	Flavones	C25H24O14	549.12	301.07	548.1166	[M+H]+	1	-	-	47050144.29	20458006.99	46505747.1	41904210.83	23004501.05
Zbjn005361	Diosmetin-7-O-(6''-malonyl)glucoside*	Flavonoids	Flavones	C25H24O14	549.1247	301.0721	548.1166	[M+H]+	1	-	-	47050144.29	20458006.99	46505747.1	41904210.83	23004501.05
Safn009833	5-[(1S,2R,3R,5S)-3,5-dihydroxy-2-[(E,3S)-3-hydroxyoct-1-enyl]cyclopentyl]pentanoic acid	Lipids	Free fatty acids	C18H32O5	327.21	171.1	328.225	[M-H]-	1	-	-	4272865.227	615576.1395	5991235.459	4287923.111	2304554.518
ML10181668	Cycloleucine*	Amino acids and derivatives	Amino acids and derivatives	C6H11NO2	130.09	84.08	129.079	[M+H]+	1	52-52-8	C03969	15359749.52	5549486.288	6158211.753	12849696.22	23079709.02
pme2914	3-Hydroxy-3-methylpentane-1,5-dioic acid	Organic acids	Organic acids	C6H10O5	161.05	99.05	162.0528	[M-H]-	1	503-49-1	C03761	6677017.007	951034.8475	48221918.86	2640722.246	230800.691
pmb0864	LysoPE 14:0*	Lipids	LPE	C19H40NO7P	426.26	285.24	425.2542	[M+H]+	1	-	-	3176144.964	1506005.649	3960988.967	2141238.971	2317860.328
Wacyp05774	3,7-Dimethyl-2,6-octadienyl 6-O-(Beta-D-Glucopyranosyl)-Beta-D-glucopyranoside	Terpenoids	Monoterpenoids	C22H38O11	496.28	163.06	478.2414	[M+NH4]+	1	-	-	2717010.802	6004185.322	217337.392	1975412.886	2320032.381
Safp010408	Difenoconazole	Alkaloids	Alkaloids	C19H17Cl2N3O3	406.07	251	405.0647	[M+H]+	1	119446-68-3	C18459	4061180.024	3959311.615	2425802.219	1150308.32	2321207.49
pmb0855	LysoPC 16:0	Lipids	LPC	C24H50NO7P	496.34	184.07	495.3325	[M+H]+	2	17364-16-8	-	475862.076	515537.8025	428913.905	598056.112	232855.674
mws2367	Salidroside	Others	Alcohol compounds	C14H20O7	299.11	119.05	300.1209	[M-H]-	3	10338-51-9	C06046	102522.765	N/A	100575.5935	216289.1265	23292.133
HJAP106	N6-(4-hydroxybenzyl)adenine	Nucleotides and derivatives	Nucleotides and derivatives	C12H11N5O	242.1	136.06	241.0964	[M+H]+	3	80054-30-4	-	N/A	N/A	N/A	N/A	23310.363
Qmzp101807	Avicennol*	Lignans and Coumarins	Coumarins	C20H22O5	343.15	163.07	342.1467	[M+H]+	1	56110-68-0	-	19131545.24	20057544.07	19489852.68	13856000.78	23325225.51
Qmjp080408	15-Hydroxysessilifol F	Terpenoids	Sesquiterpenoids	C21H34O4	351.25	259.2	350.2457	[M+H]+	3	-	-	339311.5805	59939.7055	525264.4385	475657.4785	233659.163
pmd0136	LysoPC 18:0(2n isomer)	Lipids	LPC	C26H54NO7P	524.37	184.07	523.3638	[M+H]+	1	-	-	49529627.75	31412127.72	92464083.59	38668066.69	23411825.9
Zbxp007259	Acacetin-7-O-Malonyl-galactoside*	Flavonoids	Flavones	C25H24O13	533.1292	285.0813	532.1211	[M+H]+	1	-	-	36118273.88	735677.973	15410740.05	22463730.11	234285.471
Zbkp004942	Dodecanamide	Alkaloids	Alkaloids	C12H25NO	200.2	88.07	199.1936	[M+H]+	1	-	C13831	218174.3385	171172.549	200376.7805	169777.7645	234432.8965
Wagp000980	2-[(4-hydroxyphenethyl)amino]ethane-1,1,2-triol O-Glucoside	Alkaloids	Alkaloids	C16H25NO9	376.16	121.06	375.1529	[M+H]+	1	-	-	2166856.436	16411334.1	111174.45	7206558.271	23449.578
MWS201465	Glu-Phe	Amino acids and derivatives	Amino acids and derivatives	C14H18N2O5	295.13	120.08	294.1216	[M+H]+	3	20556-22-3	-	N/A	N/A	N/A	265931.9695	235003.1
Zjyp110109	oxyphyllone F	Terpenoids	Sesquiterpenoids	C11H16O2	181.12	121.1	180.115	[M+H]+	3	-	-	2943309.492	1797342.377	2344904.812	1094139.167	2351813.949
pme1313	N'-Formylkynurenine	Amino acids and derivatives	Amino acids and derivatives	C11H12N2O4	237.09	192.07	236.0797	[M+H]+	3	1022-31-7	C02700	N/A	N/A	N/A	1014352.278	235767.5635
MW0053732	2,3-Dihydroxypropyl 2-[(octadec-9-enoyl)amino]ethyl hydrogen phosphate	Lipids	Free fatty acids	C23H46NO7P	480.31	184.07	479.30119	[M+H]+	3	-	-	1616569.688	3150297.724	1641017.147	2000669.995	2360239.534
Lmhp011549	LysoPC 20:1	Lipids	LPC	C28H56NO7P	550.39	184.07	549.3794	[M+H]+	1	-	-	2593487.214	603038.214	1012458.926	978351.8545	2360850.797
Walbn02188	5-Carboxyvanillic acid	Phenolic acids	Phenolic acids	C9H8O6	211.02	123.05	212.0321	[M-H]-	2	2134-91-0	C18338	18446.6795	109258.1955	N/A	N/A	23696.555
Wcfp004977	Malonyltryptophan	Amino acids and derivatives	Amino acids and derivatives	C14H14N2O5	291.1	245.09	290.0903	[M+H]+	1	-	-	2781180.694	189599.23	540464.395	6458168.861	237407.827
Lmdn006811	3,24-Dihydroxyolean-12-en-22-one (Soyasapogenol E)*	Terpenoids	Triterpene	C30H48O3	455.35	455.35	456.3603	[M-H]-	2	6750-59-0	C17420	92506.82	191619.051	112386.2425	70138.7365	238123.4555
ZBN0061	Quercetin-3',4'-dimethyl ether*	Flavonoids	Flavonols	C17H14O7	329.0662	314.06	330.074	[M-H]-	3	3306-29-4	-	5291.915	19705.9455	26248.8955	42837.1865	2383150.827
pme0109	Methyldopa	Amino acids and derivatives	Amino acids and derivatives	C10H13NO4	212.09	166.09	211.0845	[M+H]+	3	555-30-6	C07194	990380.3055	185604.317	959460.645	645226.0045	238602.648
MWSHY0118	5,6,7,4'-Tetramethoxyflavone	Flavonoids	Flavones	C19H18O6	343.12	282.09	342.1103	[M+H]+	3	1168-42-9	C14472	N/A	16874.291	N/A	N/A	239043.084
Wagp007602	Demethoxysudachitin*	Flavonoids	Flavones	C17H14O7	331.0821	316.0899	330.074	[M+H]+	1	4323-80-2	-	2696.671	N/A	7496.6545	10972.439	23934200.14
Hmln002199	Quercetin-3-O-(6''-O-acetyl)galactoside	Flavonoids	Flavonols	C23H22O13	505.1	300.03	506.106	[M-H]-	1	-	-	8193064.819	4125763.59	49209791.82	11309440.12	23978478.71
WaYn002949	Isosalicin	Phenolic acids	Phenolic acids	C13H18O7	285.1	89.02	286.1053	[M-H]-	3	-	-	16479.222	N/A	5843.161	24620.984	24008.358
MWSmce294	Elemicin	Others	Others	C12H16O3	209.11	153.05	208.1099	[M+H]+	3	487-11-6	C10451	226819.5115	155750.2385	165611.54	100280.217	240131.1645
Wcop008480	2,5-dimethyl-2,3,3a,7a-tetrahydro-1H-indene-1,3-diol	Terpenoids	Sesquiterpenoids	C11H16O2	181.12	135.12	180.115	[M+H]+	3	-	-	2980202.831	1818186.776	2216796.019	1140568.626	2403862.708
MWStz588	Dihydroactinidiolide*	Others	Lactones	C11H16O2	181.1231	135.1173	180.115	[M+H]+	1	17092-92-1	-	2980202.831	1818186.776	2216796.019	1140568.626	2403862.708
Lmmp003091	Quercetin-3-O-(4''-O-glucosyl)rhamnoside*	Flavonoids	Flavonols	C27H30O16	611.16	303.05	610.1534	[M+H]+	1	59262-54-3	C17563	21682053.69	29681387.24	N/A	14315186.71	2405677.475
MWSslk148	Rutin Trihydrate	Flavonoids	Flavonols	C27H36O19	611.16	303.06	664.1851	[M-3H2O+H]+	3	207671-50-9	-	21682053.69	29681387.24	N/A	14315186.71	2405677.475
MWSslk173	Alnustone	Others	Others	C19H18O	263.1433	91.0605	262.1358	[M+H]+	2	33457-62-4	-	785577.5665	1109967.458	897767.19	1095185.47	240689.044
mws0438	L-Arabitol*	Others	Saccharides	C5H12O5	151.0612	59.0139	152.0685	[M-H]-	3	7643-75-6	C00532	189531.131	102846.9745	178517.38	116776.057	240709.804
mws0213	Ribitol*	Others	Saccharides	C5H12O5	151.0612	59.0139	152.0685	[M-H]-	3	488-81-3	C00474	189531.131	102846.9745	178517.38	116776.057	240709.804
pme0513	Xylitol*	Others	Saccharides	C5H12O5	151.06	59.01	152.0685	[M-H]-	3	87-99-0	C00379	189531.131	102846.9745	178517.38	116776.057	240709.804
Hmlp006426	4,4'-dihydroxy-2,6-dimethoxydihydrochalcone	Flavonoids	Chalcones	C17H18O5	303.12	167.07	302.1154	[M+H]+	3	151752-08-8	-	312847.9215	N/A	220780.142	190055.916	24111.977
MWSslk008	Phenprocoumon	Lignans and Coumarins	Coumarins	C18H16O3	281.12	175.05	280.1099	[M+H]+	3	435-97-2	-	15841.151	16886.764	9825.893	151573.66	24167.725
mws0668	Xanthosine	Nucleotides and derivatives	Nucleotides and derivatives	C10H12N4O6	283.07	151.03	284.0757	[M-H]-	1	146-80-5	C01762	493514.298	308402.6245	128648.5275	333812.6115	241829.5225
MWStz433	Iristectorigenin A	Flavonoids	Isoflavones	C17H14O7	331.08	316.06	330.074	[M+H]+	2	39012-01-6	-	N/A	6323.9915	N/A	16713.622	24200139.43
Hmhp005160	Rehderianin I*	Flavonoids	Flavones	C17H14O7	331.07	316.05	330.074	[M+H]+	1	90965-30-3	-	N/A	6323.9915	N/A	16713.622	24200139.43
Xmgp006913	2,4,2',4'-tetrahydroxy-3'-prenylchalcone	Flavonoids	Chalcones	C20H20O5	341.14	137.06	340.1311	[M+H]+	3	-	-	38821.97	89976.33	159944.7125	N/A	242137.073
Zbqp003804	N-Octanoyl-nornicotine	Alkaloids	Pyridine alkaloids	C17H24N2O3	305.1856	149.1076	304.1787	[M+H]+	3	-	-	773278.9535	547275.832	938106.8895	379218.677	242291.0165
Lasp002993	Isobavachalcone glucoside	Flavonoids	Chalcones	C26H30O9	487.19	325.14	486.189	[M+H]+	1	-	-	164035.009	1693179.481	6658869.891	641352.349	242355.467
Lmyp000435	Nicotine-N-glucuronide	Alkaloids	Pyridine alkaloids	C16H22N2O6	339.1551	177.1021	338.1478	[M+H]+	3	152306-59-7	-	41897.123	27906.779	54776.824	25455.37	24237.052
Hmbp003234	1-O-Caffeoylglycerol	Phenolic acids	Phenolic acids	C12H14O6	255.09	163.03	254.079	[M+H]+	3	-	-	112229.774	N/A	35863.583	87776.858	24243.4365
Wasn000977	4-O-galactopyranosylxylose	Others	Saccharides	C11H20O10	311.1	89.24	312.1056	[M-H]-	3	14087-31-1	-	170025.5625	252402.719	344181.8355	165989.0945	242658.2775
MWS0811	L-Pipecolic Acid	Alkaloids	Piperidine alkaloids	C6H11NO2	130.09	84.08	129.079	[M+H]+	1	3105-95-1	C00408	15209108.41	5646501.115	5852075.927	12735186.12	24331705.48
Labp006185	Acacetin-7-O-(6''-malonyl)glucoside*	Flavonoids	Flavones	C25H24O13	533.13	285.08	532.1217	[M+H]+	1	-	-	34591830	790819.288	15739016.35	21508145.47	243389.3705
Zbbp006993	Biochanin A-7-O-glucoside-6''-O-malonate	Flavonoids	Isoflavones	C25H24O13	533.13	285.07	532.1211	[M+H]+	2	-	-	34591830	790819.288	15739016.35	21508145.47	243389.3705
pmb0618	Hesperetin-8-C-glucoside-3'-O-glucoside	Flavonoids	Flavanones	C28H34O16	627.19	465.1	626.1847	[M+H]+	3	-	-	7156620.541	889749.452	4234586.602	2241614	243672.7315
Zbjn004445	Kaempferol-7-O-glucuronide*	Flavonoids	Flavonols	C21H18O12	461.07	285.04	462.0798	[M-H]-	2	-	-	21751.6695	N/A	59667.605	19175.7995	24378.471
pmp000097	Guvacoline	Alkaloids	Piperidine alkaloids	C7H11NO2	142.09	124.07	141.079	[M+H]+	3	495-19-2	C16821	555459.6485	409192.9915	604650.7485	560674.589	243808.1415
pma2987	Histidinol	Alkaloids	Alkaloids	C6H11N3O	142.1	124.09	141.0902	[M+H]+	3	501-28-0	C00860	555459.6485	409192.9915	604650.7485	560674.589	243808.1415
Lmgp003989	Dicaffeoylshikimic acid	Phenolic acids	Phenolic acids	C25H22O11	499.13	163.04	498.1162	[M+H]+	1	-	-	12549963.57	28014838.79	13005963.07	18041762.27	2447636.212
MWS201408	Asp-Glu	Amino acids and derivatives	Amino acids and derivatives	C9H14N2O7	263.09	136.04	262.0801	[M+H]+	3	6157-06-8	-	N/A	33839.4765	N/A	30611.0335	24495.0315
pme3154	Mevalonic acid	Organic acids	Organic acids	C6H12O4	147.07	59.01	148.0736	[M-H]-	2	150-97-0	C00418	424284.6315	432529.976	613965.5105	502710.4415	245170.034
Zmgn002106	N-Acetyl-L-phenylalanine	Amino acids and derivatives	Amino acids and derivatives	C11H13NO3	206.08	58.03	207.0895	[M-H]-	2	2018-61-3	C03519	18452124.99	421640.6555	1655629.748	36870299.78	2455031.357
Lacn005529	xylosyl phellodendroside	Flavonoids	Flavanonols	C31H38O15	649.2123	487.1612	650.2211	[M-H]-	3	-	-	82308.9475	112886.5455	34741.5085	82146.3695	245988.165
MWS1854	4-Aminophenol	Alkaloids	Alkaloids	C6H7NO	110.06	65.04	109.0528	[M+H]+	3	123-30-8	C02372	N/A	38585.8635	45989.4885	55828.527	24620.1375
MW0150024	Glu-His-Gly	Amino acids and derivatives	Amino acids and derivatives	C13H19N5O6	342.14	180.09	341.1335335	[M+H]+	3	80251-23-6	-	N/A	N/A	N/A	N/A	24673504.27
mws2118	Phloretin-2'-O-glucoside (Phlorizin)	Flavonoids	Chalcones	C21H24O10	435.13	167.04	436.1369	[M-H]-	1	60-81-1	C01604	504458.9425	12711.066	190639.596	578960.604	24748.8505
Lmfp004055	Morin-3-O-xyloside*	Flavonoids	Flavonols	C20H18O11	435.09	303.05	434.0849	[M+H]+	2	-	-	594767.9225	204289.502	2043492	923447.147	248117.0145
Zmjp005293	Acacetin-7-O-neohesperidoside*	Flavonoids	Flavones	C28H32O14	593.19	285.08	592.1792	[M+H]+	2	20633-93-6	-	1660693.683	710904.379	1921432.69	712880.946	2485732.865
Zbnp004170	Eriodictyol-3'-O-glucoside*	Flavonoids	Flavanones	C21H22O11	451.12	289.07	450.1162	[M+H]+	3	-	-	29781642.09	1124376.159	639153.282	12341303.65	249218.9645
pmb2922	Uridine 5'-diphospho-D-glucose	Nucleotides and derivatives	Nucleotides and derivatives	C15H24N2O17P2	565.05	323.03	566.055	[M-H]-	2	133-89-1	C00029	953174.0545	687550.922	394825.831	507010.3085	2492516.836
Wbwp012377	Meso-dihydroguaiaretic acid	Lignans and Coumarins	Lignans	C20H26O4	331.1904	81.0705	330.1831	[M+H]+	3	66322-34-7	-	1509590.268	1597633.56	683267.1475	2634334.811	249664.433
Lmhp002001	L-Valyl-L-Phenylalanine	Amino acids and derivatives	Amino acids and derivatives	C14H20N2O3	265.15	72.08	264.1474	[M+H]+	2	3918-92-1	-	668194.8955	181402.2895	209990.783	487627.6595	249804.447
pmd0160	LysoPE 16:0(2n isomer)	Lipids	LPE	C21H44NO7P	454.29	313.27	453.2855	[M+H]+	3	-	-	375682.419	225705.26	177490.121	314182.427	250014.783
mws2124	2-Phosphoglycolate	Organic acids	Organic acids	C2H5O6P	154.98	78.96	155.9824	[M-H]-	3	13147-57-4	-	27211.785	58882.3245	23351.2045	32138.747	250235.3525
Zbqn004590	N-(acetyl)phenylalanine	Amino acids and derivatives	Amino acids and derivatives	C11H13NO3	206.08	164.07	207.0895	[M-H]-	2	-	-	14655612.87	347698.0585	1995615.935	30071249.24	2505332.516
Hmjp003400	1,7-Bis-(4-hydroxyphenyl)-2,4,6-heptatrienone	Others	Ketone compounds	C19H16O3	293.12	107.04	292.1099	[M+H]+	2	-	-	15832307.62	7899736.466	11525629.26	23470234.96	2508977.251
Zbhp006013	Chrysin 7-(6-O-malonylglucoside)	Flavonoids	Flavones	C24H22O12	503.12	255.07	502.1111	[M+H]+	3	-	-	829637.9455	213298.052	595795.308	172297.192	25133.6815
Wcdp000832	N-Methylisoleucine	Amino acids and derivatives	Amino acids and derivatives	C7H15NO2	146.1165	100.1122	145.1103	[M+H]+	3	39554-61-5	-	306636.0435	721104.7475	233816.5105	115956.856	251576.5385
Zmmp003443	γ-Glu-Trp	Amino acids and derivatives	Amino acids and derivatives	C16H19N3O5	334.14	188.07	333.1325	[M+H]+	1	66471-20-3	-	3450501.012	45411.223	873778.8415	2129368.007	251782.842
zjbp111026	tetrahydrochromone M	Others	Chromone	C20H22O5	343.1526	163.0747	342.1467	[M+H]+	3	-	-	18383337.01	20456298.04	19896257.68	13962242.16	25179264.32
Lmtp008802	6-Methoxy-2-[2-(3'-methoxyphenyl)ethyl]chromone*	Others	Chromone	C19H18O4	311.13	151.08	310.1205	[M+H]+	2	84294-88-2	-	432471.639	567746.7555	1264635.103	260386.504	252295.963
pma0134	D-Threose	Others	Saccharides	C4H8O4	121.05	93.06	120.0423	[M+H]+	3	95-43-2	C06463	819775.3655	3391208.341	334138.679	1724231.436	252828.396
Lmhn011365	Morolic acid*	Terpenoids	Triterpene	C30H48O3	455.35	455.35	456.3603	[M-H]-	2	559-68-2	-	105528.5335	178477.9325	113057.4785	75542.7825	252953.714
pmb0881	LysoPE 18:2	Lipids	LPE	C23H44NO7P	478.29	337.27	477.2855	[M+H]+	2	-	-	292632.267	207341.6445	365585.288	318243.7035	253474.1765
pmp000311	Arabinose-4'-O-glucosyl-5-O-methylvisamminol	Others	Chromone	C27H36O14	585.2178	291.1235	584.2105	[M+H]+	3	-	-	N/A	N/A	12895.918	N/A	25394.327
Zmhp002814	5,7,8-Tetrahydroxy-6-methoxyflavone	Flavonoids	Flavones	C16H12O6	301.07	286.05	300.0634	[M+H]+	3	-	-	20133.888	N/A	N/A	34787.808	25400.176
Lajp005213	5-hydroxy-7,8,3',4'-tetramethoxyflavone glucoside	Flavonoids	Flavones	C25H28O12	521.1636	359.1129	520.1581	[M+H]+	3	-	-	N/A	N/A	N/A	N/A	254556.2095
Zahp014087	N-(12-methyltetradecyl)propionamide	Alkaloids	Alkaloids	C18H37NO	284.3	88.08	283.2875	[M+H]+	1	-	-	178692.774	108582.239	326048.1975	152356.8985	254688.1575
pmb3101	2-Isopropylmalic Acid	Organic acids	Organic acids	C7H12O5	175.06	115.04	176.0685	[M-H]-	1	49601-06-1	C02504	13275700.54	7683721.931	36651705.72	16839773.87	2549537.893
Rfmb087	9-Hydroxy-13-oxo-10-octadecenoic Acid	Lipids	Free fatty acids	C18H32O4	311.22	293.21	312.2301	[M-H]-	3	-	-	19531875.88	19577556.39	32050923.25	20352599.64	2550808.116
mws1686	Paeonol	Others	Ketone compounds	C9H10O3	167.07	121.07	166.063	[M+H]+	3	552-41-0	C10712	115716.407	83117.43	95069.812	62057.7055	255476.375
pmb2826	L-Citramalic acid	Organic acids	Organic acids	C5H8O5	147.03	87.01	148.0372	[M-H]-	1	6236-09-5	C02614	7901343.046	3859036.918	8799241.653	8138162.15	2555578.824
pme2589	2-Oxoadipic acid	Organic acids	Organic acids	C6H8O5	159.03	87.04	160.0372	[M-H]-	3	3184-35-8	C00322	220079.754	120205.852	1032338.011	420964.862	25562.0855
Yalp008917	(3R,5R,7R,8R,10S,13S,17R)-17-((S)-7,7-dimethyl-2,3,6,7-tetrahydrooxepin-3-yl)-4,4,8,10,13-pentamethyl-2,3,4,5,6,7,8,9,10,11,12,13,16,17-tetradecahydro-1H-cyclopenta[a]phenanthrene-3,7-diyl diacetate	Terpenoids	Triterpene	C34H52O5	541.39	207.14	540.3815	[M+H]+	3	-	-	87342.5645	174220.888	70528.224	89768.58	255657.6385
pmb0774	N-Hydroxytryptamine*	Alkaloids	Plumerane	C10H12N2O	177.1022	160.0751	176.095	[M+H]+	3	-	C17203	151976.844	N/A	N/A	2132619.628	255851.113
pme2024	Serotonin; 5-Hydroxytryptamine*	Alkaloids	Plumerane	C10H12N2O	177.1	160.08	176.095	[M+H]+	3	50-67-9	C00780	151976.844	N/A	N/A	2132619.628	255851.113
MWStz043	3,4-Di-O-caffeoylquinic acid methyl ester	Phenolic acids	Phenolic acids	C26H26O12	531.15	163.04	530.1424	[M+H]+	1	114637-83-1	-	571639.916	2356075.258	3288097.599	2830199.08	256272.447
MWStz601	Rhein-8-glucoside	Quinones	Anthraquinone	C21H18O11	445.077	283.0254	446.0849	[M-H]-	3	34298-86-7	-	N/A	135451.079	N/A	N/A	25670.227
Wcdp006912	Lauryldiethanolamine	Others	Others	C16H35NO2	274.28	88.08	273.2668	[M+H]+	1	1541-67-9	-	26191560.05	25874482.63	27385914.68	24759900.12	25684236.57
Lmmp006082	Cajanol*	Flavonoids	Isoflavones	C17H16O6	317.1	167.03	316.0947	[M+H]+	2	61020-70-0	C10204	311414.4915	56578.587	175627.05	1668874.151	2568895.644
MWSHY0032	Formononetin (7-Hydroxy-4'-methoxyisoflavone)*	Flavonoids	Isoflavones	C16H12O4	269.08	213.09	268.0736	[M+H]+	2	485-72-3	C00858	84479.4685	140531.7125	131339.8785	31604.586	25718
mws1389	3-Hydroxyolean-12-en-28-oic acid (Oleanolic acid)*	Terpenoids	Triterpene	C30H48O3	455.3531	455.3531	456.3603	[M-H]-	2	508-02-1	C17148	90834.864	185466.498	106407.13	69820.3255	257428.5405
Hmdp010479	Batatasin I (6-Hydroxy-2,4,7-Trimethoxyphenanthrene)	Phenolic acids	Phenolic acids	C17H16O4	285.1107	151.07	284.1049	[M+H]+	3	51415-00-0	C10246	30002.779	18423.89	20091.0255	11173.208	25775.556
pmb3061	5-O-p-Coumaroylquinic acid O-glucoside	Phenolic acids	Phenolic acids	C22H28O13	499.15	163.1	500.153	[M-H]-	1	-	-	24683.038	125790.161	420390.275	55004.9895	2580.651
MWStz331	Cyclo(Pro-Pro)	Amino acids and derivatives	Amino acids and derivatives	C10H14N2O2	195.1125	70.0647	194.1055	[M+H]+	3	6708-06-1	-	N/A	N/A	N/A	N/A	25804.329
Zmgn001039	S-Ribosyl-L-homocysteine	Amino acids and derivatives	Amino acids and derivatives	C9H17NO6S	266.09	134.05	267.0777	[M-H]-	2	-	C03539	788207.1805	23295.7375	2403303.531	1184000.658	258383.8315
WaTKp12750	7-methylocta-2,6-dienoic acid	Organic acids	Organic acids	C9H14O2	155.11	67.05	154.0994	[M+H]+	2	-	-	594888.1045	N/A	645838.525	603598.0785	258631.0885
pmb0876	LysoPE 16:0	Lipids	LPE	C21H44NO7P	454.29	313.27	453.2855	[M+H]+	1	53862-35-4	-	544883.3335	381341.6285	331319.355	527424.4315	258709.896
Lcsp001671	2-oxindole-3-acetic acid	Alkaloids	Plumerane	C10H9NO3	192.06	146.06	191.0582	[M+H]+	3	2971-31-5	C22202	N/A	N/A	N/A	723470.1855	258983.8605
MWSHY0087	Licochalcone C	Flavonoids	Chalcones	C21H22O4	339.1591	253.0885	338.1518	[M+H]+	3	144506-14-9	-	30014.824	31004.021	41258.2965	29247.86	25900.724
Yalp000545	N-Methyl-L-proline*	Amino acids and derivatives	Amino acids and derivatives	C6H11NO2	130.0863	84.0812	129.079	[M+H]+	1	475-11-6	C22223	17349508.42	5731688.788	6633363.873	7812307.429	25922469.99
Zmmp000635	4,5-Dehydro-L-leucine*	Amino acids and derivatives	Amino acids and derivatives	C6H11NO2	130.09	84.08	129.079	[M+H]+	1	-	-	17349508.42	5731688.788	6633363.873	7812307.429	25922469.99
Zbzp007397	5,6,7,7a-tetrahydro-4,4,7a-trimethyl-2(4H)-benzofuranone*	Others	Others	C11H16O2	181.12	135.12	180.115	[M+H]+	1	15356-74-8	-	2949637.634	1760940.757	2212524.509	1184348.093	2595479.78
Hmjp000461	3-O-Glucoside-3-hydroxy-y-butyrolactone	Others	Lactones	C10H16O8	265.08	103.04	264.0845	[M+H]+	3	-	-	4539951.662	1794589.375	3834027.643	4153162.74	2602225.416
Laxp008689	(2Z)-6-hydroxy-2-(3-methoxybenzylidene)-1-benzofuran-3(2H)-one*	Flavonoids	Aurones	C16H12O4	269.08	213.09	268.0736	[M+H]+	2	1234351-88-2	-	80393.4915	143312.804	102599.19	30719.624	26102.21
MWS201415	Pro-Asp	Amino acids and derivatives	Amino acids and derivatives	C9H14N2O5	231.1	70.07	230.0903	[M+H]+	3	85227-98-1	-	670669.3675	781563.6125	469750.822	1503411.029	261186.595
Lcsp002545	Val-Asp-Ile	Amino acids and derivatives	Amino acids and derivatives	C15H27N3O6	346.2	215.1	345.19	[M+H]+	3	-	-	N/A	N/A	85507.578	197927.0555	26145.317
MWStz529	Kaempferol-3-O-glucuronide	Flavonoids	Flavonols	C21H18O12	461.07	285.04	462.0798	[M-H]-	2	22688-78-4	-	21486.7095	N/A	63985.1715	17319.331	26147.4525
Wcfp008029	Dihydrosphingosine	Lipids	Sphingolipids	C18H39NO2	302.3	60.04	301.2981	[M+H]+	1	764-22-7	C00836	263776.55	21097.9585	213249.336	81557.5155	262237.28
pme0295	4-Acetamidobutyric acid	Organic acids	Organic acids	C6H11NO3	146.08	86.06	145.0739	[M+H]+	3	3025-96-5	C02946	12875633.99	957626.1105	5426576.146	8285774.446	262269.2005
Zmyn001652	3-Spinoyl-glucose-6-O-rhamnoside	Phenolic acids	Phenolic acids	C23H32O14	531.172	223.0512	532.1792	[M-H]-	3	-	-	29770.723	54049.3175	67132.3835	132466.652	26234.3075
MWStz338	Quercetin 3,4'-dimethyl ether*	Flavonoids	Flavonols	C17H14O7	331.08	316.06	330.074	[M+H]+	1	33429-83-3	-	N/A	N/A	N/A	N/A	26242675.37
Lmjp101401	Bismurrangatin	Lignans and Coumarins	Coumarins	C30H30O9	535.2	287.05	534.189	[M+H]+	3	-	-	N/A	76094.1825	44627.581	70498.575	2624320.751
Labp005025	5-O-Malonylisosakuranin	Flavonoids	Flavanones	C25H26O13	535.14	287.09	534.1373	[M+H]+	2	-	-	N/A	76094.1825	44627.581	70498.575	2624320.751
Lmtn000940	1-O-(3,4-Dihydroxy-5-methoxy-benzoyl)-glucoside	Phenolic acids	Phenolic acids	C14H18O10	345.08	139.04	346.09	[M-H]-	3	-	-	N/A	545880.1585	206492.889	50428.448	26286.345
MWS20627g	L-Tyrosinamide	Amino acids and derivatives	Amino acids and derivatives	C9H12N2O2	181.1	136.08	180.0899	[M+H]+	3	4985-46-0	-	41286.618	38184.883	41595.8725	9839.6685	26291.0965
Jmsp005717	Methyl-6-Paradol	Phenolic acids	Phenolic acids	C18H28O3	293.2085	137.06	292.2038	[M+H]+	3	-	-	N/A	460327.4715	85318.6495	N/A	2635213.313
MWSmce340	L-Praziquanamine	Alkaloids	Isoquinoline alkaloids	C12H14N2O	203.12	132.09	202.1106	[M+H]+	3	99746-73-3	-	N/A	N/A	182793.932	181218.563	26353.7075
Lmyn006221	Gingerglycolipid C	Lipids	Glycerol ester	C33H60O14	679.39	397.13	680.3983	[M-H]-	1	-	-	532631.6255	590167.461	567518.8685	530499.9305	264004.292
Lmjp002461	Quercetin-3-O-neohesperidoside*	Flavonoids	Flavonols	C27H30O16	611.16	303.05	610.1534	[M+H]+	1	29662-79-1	-	15585332.6	18536532.49	830376.422	17673051.55	2643512.064
mws0103	Indole-3-carboxaldehyde	Alkaloids	Plumerane	C9H7NO	146.06	91.05	145.0528	[M+H]+	3	487-89-8	C08493	602235.8885	171321.557	651764.577	642009.174	264564.154
MWStz752	Fuzitine	Alkaloids	Alkaloids	C20H23NO4	342.1705	265.0863	341.1627	[M+H]+	3	142287-96-5	-	N/A	142655.016	175577.3825	294166.5	264777.0185
MW0153571	Met-His-Ser	Amino acids and derivatives	Amino acids and derivatives	C14H23N5O5S1	374.14	91.05	373.1419897	[M+H]+	3	-	-	3962990.086	1002843.525	1499584.556	2813284.022	2649677.73
pme2746	Riboflavin 5'-Adenosine Diphosphate	Nucleotides and derivatives	Nucleotides and derivatives	C27H33N9O15P2	784.15	437.09	785.1571	[M-H]-	1	146-14-5	C00016	1890324.116	1014524.393	1071297.32	1325607.556	2653020.738
Wcop005984	2,5,6,7-tetramethyl-2,3-dihydro-1H-inden-1-ol	Terpenoids	Sesquiterpenoids	C13H18O	191.14	133.1	190.1358	[M+H]+	3	-	-	N/A	315442.0975	364067.5875	317459.881	265896.089
mws0221	L-Cystine	Amino acids and derivatives	Amino acids and derivatives	C6H12N2O4S2	241.03	151.98	240.0238	[M+H]+	3	56-89-3	C00491	38780.0415	61507.8805	26397.308	95333.3885	26621.679
MWSmce642	Curcumol	Terpenoids	Sesquiterpenoids	C15H24O2	237.19	135.12	236.1776	[M+H]+	2	4871-97-0	-	15721.368	28219.221	22253.5315	38156.8615	26662.9495
Zmpn003368	13S-Hydroxy-9Z,11E,15Z-octadecatrienoic acid	Lipids	Free fatty acids	C18H30O3	293.21	195.14	294.2195	[M-H]-	3	87984-82-5	C16316	296689.8855	226674.588	259811.7815	412582.315	266754.089
Walp007182	2-Aminohexadecane-1,15-diol	Lipids	Sphingolipids	C16H35NO2	274.27	88.08	273.2668	[M+H]+	1	-	-	25569857.88	26636886.72	26428136.67	24801623.81	26773435.37
MW0144704	Ala-Pro-Ala	Amino acids and derivatives	Amino acids and derivatives	C11H19N3O4	258.14	129.1	257.1375562	[M+H]+	3	-	-	2936535.576	531772.142	1908383.206	1779344.987	268243.16
mws0359	Pentadecanoic Acid	Lipids	Free fatty acids	C15H30O2	241.22	241.22	242.2246	[M-H]-	2	1002-84-2	C16537	855926.166	978451.379	1877197.048	872234.652	2685639.138
MWSmce315	2-Mercaptobenzothiazole	Alkaloids	Alkaloids	C7H5NS2	167.99	135.01	166.9863	[M+H]+	3	149-30-4	C14437	272833.728	280648.866	219113.9155	267702.4055	269041.433
HX1357	ent-16β,17-dihydroxy-kauran-19-oic acid	Terpenoids	Ditepenoids	C19H30O5	339.22	177.05	338.2093	[M+H]+	2	-	-	N/A	722744.424	N/A	N/A	269316.445
mws0018	Spermine	Alkaloids	Alkaloids	C10H26N4	203.22	84.08	202.2157	[M+H]+	3	71-44-3	C00750	36891435.95	37864137.22	32461599.02	40406760.44	26954486.49
Lasp010382	Ent-16beta-Methoxy-19-Kauranoic Acid	Terpenoids	Ditepenoids	C21H34O3	335.26	67.05	334.2503	[M+H]+	3	38308-35-9	-	408200.4855	403690.274	209381.421	367983.47	269858.1205
Lazn006152	Isoshonanin	Lignans and Coumarins	Lignans	C20H22O5	343.15	105.03	342.1467	[M+H]+	3	-	-	19198160.55	22044665.56	21092523.48	15615697.54	27008691.92
Wagn012030	2-Palmitoyl-Sn-Glycerol 3-O-Diglucoside	Lipids	Glycerol ester	C31H58O14	653.38	397.14	654.3827	[M-H]-	1	-	-	13400327.81	13171706.55	5570517.879	8060585.174	2701202.095
Lmhn001386	Vnilloyltartaric acid	Phenolic acids	Phenolic acids	C12H12O9	299.04	167.03	300.0481	[M-H]-	3	-	-	25416.139	60257.644	110679.595	323653.6135	270266.637
mws4085	Sinapic acid	Phenolic acids	Phenolic acids	C11H12O5	223.06	193.02	224.0685	[M-H]-	3	530-59-6	C00482	24294.5	61720.7975	N/A	9063.136	27050.192
mws1383	Lumichrome	Alkaloids	Alkaloids	C12H10N4O2	243.09	145.08	242.0804	[M+H]+	3	1086-80-2	C01727	223048.683	326472.871	217864.2395	215016.189	270575.269
Lmqp003887	Kaempferol-3-O-xylosyl(1→2)glucoside*	Flavonoids	Flavonols	C26H28O15	581.15	287.05	580.1428	[M+H]+	1	-	-	3770876.388	73075418.95	68672.9125	9996380.074	271027.495
pmb0863	LysoPC 16:2(2n isomer)*	Lipids	LPC	C24H46NO7P	492.31	184.07	491.3012	[M+H]+	1	-	-	3173217.32	3124316.896	5653869.302	2850378.829	2714259.211
Hmlp001371	Cyclo(Tyr-Ala)	Amino acids and derivatives	Amino acids and derivatives	C12H14N2O3	235.11	120.08	234.1004	[M+H]+	3	21754-26-7	-	32829.2325	N/A	56320.5605	40621.4235	27225.51
zjgp122320	6-hydroxycoumarin	Lignans and Coumarins	Coumarins	C9H6O3	163.04	89.04	162.0317	[M+H]+	3	6093-68-1	-	6750827.197	6082436.194	N/A	N/A	2723751.91
Zbnn005489	Limocitrin-7-O-(6''-Acetyl)glucoside	Flavonoids	Flavonols	C25H26O14	549.12	345.06	550.1323	[M-H]-	3	-	-	N/A	N/A	51756.127	N/A	27277.565
Lajp005174	Formononetin-7-O-Rutinoside	Flavonoids	Isoflavones	C28H32O13	577.1898	269.0819	576.1843	[M+H]+	3	-	-	265639.756	118711.2955	150968.488	88923.075	272848.377
pmp000195	6''-O-Malonylglycitin	Flavonoids	Isoflavones	C25H24O13	533.13	285.08	532.1217	[M+H]+	2	137705-39-6	C16197	N/A	N/A	64773.168	86342.851	27306.152
Safp008193	Kaempferol-3-O-Apiosyl-(1→2)-Galactoside*	Flavonoids	Flavonols	C26H28O15	581.15	287.06	580.1428	[M+H]+	1	-	-	3418522.491	72901541.06	47381.436	9468266.677	273119.8535
MWStz387	Kaempferol-3-O-sambubioside*	Flavonoids	Flavonols	C26H28O15	581.1508	287.0574	580.1428	[M+H]+	1	27661-51-4	-	3418522.491	72901541.06	47381.436	9468266.677	273119.8535
Lmbn001288	2-Hydroxy-2-methyl-3-oxobutanoic acid*	Organic acids	Organic acids	C5H8O4	131.03	87.04	132.0423	[M-H]-	3	71698-08-3	C06010	2524655.161	153038.0455	286094.3335	868138.781	27363.4235
Lmbn001364	4-Hydroxy-2-Oxopentanoic Acid*	Organic acids	Organic acids	C5H8O4	131.03	87.05	132.0423	[M-H]-	3	3318-73-8	C03589	2524655.161	153038.0455	286094.3335	868138.781	27363.4235
Lmzn001983	D-Threo-guaiacylglycerol-7-O-β-D-glucoside	Others	Alcohol compounds	C16H24O10	375.13	135.05	376.1369	[M-H]-	1	-	-	14285.858	20433.21	645244.6055	52168.8495	27392.178
Cmmn012461	Dehydroabietic acid	Terpenoids	Ditepenoids	C20H28O2	299.2	299.2	300.2089	[M-H]-	3	1740-19-8	C12078	1510633.696	253082.773	849654.877	2093764.909	2740415.159
MWSslk108	O-Acetyl-L-carnitine	Alkaloids	Alkaloids	C9H17NO4	204.13	85.03	203.1158	[M+H]+	3	3040-38-8	-	27483909.89	33129845.59	29507632.74	42560139.09	27450185.38
MWSHY0181	Apigenin-8-C-Glucoside (Vitexin)	Flavonoids	Flavones	C21H20O10	433.1129	313.0717	432.1056	[M+H]+	3	3681-93-4	C01460	27238.071	7451.351	37091.8385	17074.377	274568.0585
Hmsp007106	[10]-Paradol	Phenolic acids	Phenolic acids	C21H34O3	335.2633	151.07	334.2508	[M+H]+	3	36700-48-8	-	63261.613	55700.738	27120.6715	49795.3375	27484.654
pme3188	Uridine 5'-monophosphate*	Nucleotides and derivatives	Nucleotides and derivatives	C9H13N2O9P	323.03	211	324.0359	[M-H]-	2	58-97-9	C00105	47359.052	14695.013	111073.9495	53163.249	275547.466
Hmap010205	umbelliprenin	Lignans and Coumarins	Coumarins	C24H30O3	367.2211	163.04	366.2195	[M+H]+	3	23838-17-7	-	12794.642	30596.495	54799.5485	57720.1205	27558.5615
Wahln09353	4-Methoxydiphenylmethane*	Others	Others	C14H14O	197.1	182.07	198.1045	[M-H]-	1	834-14-0	C14340	6159992.708	3718366.832	3006210.391	2178828.138	2756228.281
Lhgp102122	5-Hydroxy-1-(4-hydroxy-3-methoxyphenyl)-7-phenylhepta-4,6-dien-3-one	Others	Others	C20H20O4	325.14	137.06	324.1362	[M+H]+	2	-	-	1209085.579	3209899.028	528098.707	800287.461	276105.5715
Lmsp004166	Quercetin-3-O-glucoside-7-O-rhamnoside*	Flavonoids	Flavonols	C27H30O16	611.16	303.05	610.1534	[M+H]+	1	-	-	14348383.74	17582710.1	694061.922	16314576.4	2761390.191
Hmcp001578	Isorhamnetin-3,7-O-diglucoside	Flavonoids	Flavonols	C28H32O17	641.17	479.11	640.1639	[M+H]+	2	6758-51-6	-	127322.9405	60428.3745	2466428.237	103864.491	27619.28
Zmgp004404	7-(4-Hydroxy-3-methoxyphenyl)-1-phenylhept-4-en-3-one	Others	Ketone compounds	C20H22O3	311.17	163.08	310.1569	[M+H]+	1	-	-	158824.319	12102238.35	100906.84	808542.411	27657415.07
Lalp013087	Bis(2-ethyl-hexyl)-phthalate	Phenolic acids	Phenolic acids	C24H38O4	391.28	149.02	390.277	[M+H]+	3	-	-	205053.188	448086.0305	329639.981	279785.5345	276782.2735
MWS3020	N-Acetylcadaverine	Alkaloids	Alkaloids	C7H16N2O	145.13	86.1	144.1263	[M+H]+	2	32343-73-0	-	442077.149	311045.995	356010.5005	461337.351	277539.9995
Lcfp121068	CycloPro-Arg	Amino acids and derivatives	Amino acids and derivatives	C11H19N5O2	254.16	195.11	253.1539	[M+H]+	2	-	-	13583095.73	589498.3765	454826.0935	9423259.275	2778719.703
Wagn011658	1-Palmitoyl-Sn-Glycerol 3-O-Diglucoside	Lipids	Glycerol ester	C31H58O14	653.38	397.14	654.3827	[M-H]-	1	-	-	799401.51	1202713.795	811303.3395	1597204.116	277889.7875
Zbcp002823	Cyanidin-3-O-rutinoside (Keracyanin)	Flavonoids	Anthocyanidins	C27H31O15+	595.162	287.055	595.1657	[M]+	3	28338-59-2	C08620	N/A	241669.7565	N/A	N/A	27797.9885
MWSmce300	Nortropine	Alkaloids	Tropan alkaloids	C7H13NO	128.1042	84.0794	127.0997	[M+H]+	3	538-09-0	-	165973.2775	56549.956	100600.9945	93454.102	278196.1595
MWSHC2028	(1S,3S)-1-Methyl-1,2,3,4-tetrahydro-β-carboline-3-carboxylic acid	Alkaloids	Plumerane	C13H14N2O2	231.11	158.1	230.1055	[M+H]+	3	40678-46-4	-	396011.658	22260.64	142091.232	45324.391	27908.244
MWSslk154	Triethyl citrate	Organic acids	Organic acids	C12H20O7	277.13	115.04	276.1209	[M+H]+	2	77-93-0	-	76397.6945	N/A	202987.535	569063.5475	27915.537
Walbn07904	Benzhydryl methyl ether*	Others	Others	C14H14O	197.1	182.07	198.1045	[M-H]-	1	1016-09-7	-	7032340.717	4175737.334	3183177.129	2339598.147	2803028.615
Lcsp003365	cis-Zeatin riboside	Alkaloids	Alkaloids	C15H21N5O5	352.162	220.1184	351.1543	[M+H]+	3	15896-46-5	-	217653.6805	16532.4855	69720.8095	77663.849	280363.6145
mws4173	5,7-Dimethoxycoumarin (Limettin)(Citropten)	Lignans and Coumarins	Coumarins	C11H10O4	207.07	192.04	206.0579	[M+H]+	2	487-06-9	-	909002.351	323348.368	434602.008	115352.332	280365.4995
Layp009023	6-Hydroxy-3',4',5',5,7-pentamethoxyflavone	Flavonoids	Flavones	C20H20O8	389.12	331.08	388.1158	[M+H]+	3	29043-06-9	-	7737.9205	10348.4795	6552.9645	73855.004	28038.9925
MWSN0022	Flavokawain C	Flavonoids	Chalcones	C17H16O5	299.092	119.0579	300.0998	[M-H]-	3	37308-75-1	-	277095.584	1631429.181	N/A	3326112.662	28042.487
Lmcsp00364	Succinyl arginine	Amino acids and derivatives	Amino acids and derivatives	C10H18N4O5	275.14	175.12	274.1277	[M+H]+	3	2478-02-6	C03296	45850.2635	N/A	100678.2095	29796.3835	28064.1545
MWStz600	Deacetylasperulosidic acid	Terpenoids	Monoterpenoids	C16H22O11	389.1075	209.0457	390.1162	[M-H]-	3	14259-55-3	-	310333.703	60853.7265	444388.8235	319302.7455	28091.941
Hmsp007306	[8]-Paradol	Phenolic acids	Phenolic acids	C19H30O3	307.2148	151.07	306.2195	[M+H]+	3	27113-23-1	-	54009.939	85232.7905	76952.2365	161384.782	28153.695
MWStz104	3,4-Dimethoxybenzamide	Alkaloids	Alkaloids	C9H11NO3	182.08	124.05	181.0739	[M+H]+	3	1521-41-1	-	168949.7515	228737.525	1113238.86	466605.296	28159.0115
mws0582	S-(Methyl)glutathione	Amino acids and derivatives	Amino acids and derivatives	C11H19N3O6S	322.11	130.05	321.0995	[M+H]+	3	2922-56-7	C11347	134176.803	202801.005	61266.9175	125839.4005	281685.3335
Lmhp010334	2-Linoleoylglycerol-1-O-glucoside*	Lipids	Glycerol ester	C27H48O9	517.34	263.24	516.3298	[M+H]+	1	-	-	865074.2935	841874.7915	805445.2775	776759.971	281753.784
ZbWp002277	(2-phenylacetyl)-L-histidine	Amino acids and derivatives	Amino acids and derivatives	C14H15N3O3	274.1107	110.0696	273.11130000000003	[M+H]+	3	-	-	N/A	N/A	N/A	N/A	281784.189
Wayp006636	N-Octanoyl nornicotine	Alkaloids	Pyridine alkaloids	C17H26N2O	275.2127	149.1127	274.2045	[M+H]+	3	38854-10-3	-	139372.056	69578.166	113705.1865	229021.639	28189.379
Lsj214147	Hedycaffeoylglucoside A	Quinones	Anthraquinone	C15H16O8	325.0914	163.0361	324.0845	[M+H]+	3	-	-	427299.384	928420.4305	262822.3065	632284.192	282199.108
Wagp005779	3-Oxo-Alpha-Ionol 3'-(6''-Malonyl)Glucoside	Terpenoids	Sesquiterpenoids	C22H32O10	457.21	191.14	456.1995	[M+H]+	1	-	-	3113189.624	2329275.693	1978347.219	2104116.541	2825939.923
Zbfn004401	2-O-caffeoyl-6-O-(5-hydroxyferulic acid oxy)glucose	Phenolic acids	Phenolic acids	C25H26O14	549.1255	323.0777	550.1323	[M-H]-	3	-	-	14189.771	N/A	71083.09	24929.738	28260.4195
Wacn005438	Hydroxypentadecenoic acid glucoside	Lipids	Free fatty acids	C21H38O8	477.27	161.04	418.2567	[M+CH3COOH-H]-	2	-	-	393288.34	1133495.224	N/A	252071.328	282651.803
Zkep154151	N(2)-malonyl-D-tryptophan	Amino acids and derivatives	Amino acids and derivatives	C14H14N2O5	291.09	159.09	290.0903	[M+H]+	1	3184-74-5	C03414	32508219.14	2614199.753	7154847.67	69149380.11	2830117.939
Zmdp000441	3-(Allylsulphinyl)-L-alanine; Alliin	Amino acids and derivatives	Amino acids and derivatives	C6H11NO3S	178.05	88.04	177.046	[M+H]+	3	17795-26-5	C08265	312739.351	246131.2355	309972.373	317059.3925	283331.911
mws0636	L-Phenylalanyl-L-phenylalanine	Amino acids and derivatives	Amino acids and derivatives	C18H20N2O3	313.15	166.09	312.1474	[M+H]+	3	2577-40-4	-	40818.56	210043.745	87411.794	43608.3885	28335
Wayp001104	N-(1-Deoxy-1-fructosyl)Tyrosine	Amino acids and derivatives	Amino acids and derivatives	C15H21NO8	344.13	182.08	343.1262	[M+H]+	3	-	-	215492.7735	130145.501	246282.238	85372.698	28392.201
Lmhp009802	LysoPE 20:3(2n isomer)*	Lipids	LPE	C25H46NO7P	504.31	363.29	503.3012	[M+H]+	2	-	-	234624.077	693448.336	176743.741	145454.3355	284435.1645
Wagp010556	2',4'-Dihydroxy-2,3',6'-Trimethoxychalcone	Flavonoids	Chalcones	C18H18O6	331.1163	197.0444	330.1103	[M+H]+	3	100079-39-8	-	N/A	N/A	N/A	13370.105	28506.0105
mws0629	L-Aspartyl-L-Phenylalanine	Amino acids and derivatives	Amino acids and derivatives	C13H16N2O5	281.11	166.09	280.1059	[M+H]+	3	13433-09-5	-	N/A	N/A	N/A	157780.079	285317.881
Zmjp003291	Vitexin-2''-O-galactoside*	Flavonoids	Flavones	C27H30O15	595.17	433.12	594.1585	[M+H]+	3	-	-	613048.5885	N/A	41352.541	82713.233	28533.37
Zbzp003271	Isovitexin-7-O-glucoside(Saponarin)*	Flavonoids	Flavones	C27H30O15	595.1693	433.1125	594.1585	[M+H]+	3	20310-89-8	C08064	613048.5885	N/A	41352.541	82713.233	28533.37
Lcfn121033	(3S,5R,6R,7E,9S)-megastigm-7-ene-3,5,6,9-tetrol3-(beta-D-glucopyranoside)	Others	Others	C18H30O10	405.18	243.12	406.1839	[M-H]-	1	-	-	645431.176	133082.896	542734.2225	576551.2935	285819.497
MWSmce096	Nootkatone	Terpenoids	Sesquiterpenoids	C15H22O	219.17	81.07	218.1671	[M+H]+	3	4674-50-4	C17914	274764.2075	175850.0755	130247.9605	186093.51	285833.198
Zahp006974	Cinnamoyltyramine	Alkaloids	Phenolamine	C17H17NO2	268.13	131.05	267.1259	[M+H]+	3	20384-14-9	-	19803.506	24917.8055	27724.394	22552.749	28647.107
Walp013004	Glycidyl Linoleate*	Lipids	Glycerol ester	C21H36O3	337.27	263.24	336.2664	[M+H]+	1	24305-63-3	-	81110.721	19012.2515	49205.554	83564.9745	28656.3405
pme0490	Nicotinic acid (Vitamin B3)	Others	Vitamin	C6H5NO2	124.04	78.03	123.032	[M+H]+	2	59-67-6	C00253	618608.4665	579787.532	2876870.439	4565334.765	2866524.731
MW0144472	Ala-Arg-Gly	Amino acids and derivatives	Amino acids and derivatives	C11H22N6O4	303.18	121.01	302.1702533	[M+H]+	3	52162-13-7	-	26222.7045	N/A	48683.2645	22281.084	28712.553
Lmhp008589	LysoPE 18:3(2n isomer)	Lipids	LPE	C23H42NO7P	476.28	335.26	475.2699	[M+H]+	1	-	-	19320316.31	16304169.59	18721883.98	18990967.37	28712386.01
MWSslk254	Kaempferol-3-O-glucorhamnoside*	Flavonoids	Flavonols	C27H30O15	595.166	287.0598	594.1585	[M+H]+	3	40437-72-7	-	982587.877	1736219.569	N/A	276440.62	28756.259
Zblp004362	Kaempferol-3-O-robinobioside(Biorobin)*	Flavonoids	Flavonols	C27H30O15	595.1673	287.0551	594.1585	[M+H]+	3	17297-56-2	-	982587.877	1736219.569	N/A	276440.62	28756.259
MWSHY0080	Luteolin-7-O-neohesperidoside (Lonicerin)*	Flavonoids	Flavones	C27H30O15	595.17	287.06	594.1585	[M+H]+	3	25694-72-8	C12630	982587.877	1736219.569	N/A	276440.62	28756.259
MWSHY0061	Kaempferol-3-O-neohesperidoside*	Flavonoids	Flavonols	C27H30O15	595.16	287.06	594.1585	[M+H]+	3	32602-81-6	-	982587.877	1736219.569	N/A	276440.62	28756.259
Lmpp003789	Cyanidin 3-O-(6-O-p-coumaroyl)glucoside	Flavonoids	Anthocyanidins	C30H27O13+	595.14	287.06	595.1446	[M]+	3	-	C12095	982587.877	1736219.569	N/A	276440.62	28756.259
Lmhp009349	LysoPE 20:4(2n isomer)*	Lipids	LPE	C25H44NO7P	502.29	361.27	501.2855	[M+H]+	2	-	-	32698.012	114044.801	339429.597	75385.483	28766.833
MWSHY0067	Quercetin-3-O-rutinoside (Rutin)*	Flavonoids	Flavonols	C27H30O16	611.16	303.05	610.1534	[M+H]+	1	153-18-4	C05625	15769380.79	18664373.66	812340.282	17708475.41	2877028.358
Lmpp003662	Delphinidin-3-O-(6''-O-p-coumaroyl)glucoside	Flavonoids	Anthocyanidins	C30H27O14+	611.14	303.05	611.1395	[M]+	3	-	C16370	15769380.79	18664373.66	812340.282	17708475.41	2877028.358
Qmdp112410	Vitetrifolin H	Terpenoids	Ditepenoids	C21H36O3	337.27	263.24	336.2664	[M+H]+	3	-	-	77557.551	19695.6145	60575.4325	97327.0655	28780.4615
mws0062	Isoluteolin (Orobol)(5,7,3',4'-tetrahydroxyisoflavone)	Flavonoids	Isoflavones	C15H10O6	287.06	241.05	286.0477	[M+H]+	3	480-23-9	C10510	101212.557	N/A	N/A	40966.899	28913.221
Wcsn010524	8,11-Heptadecadienoic acid	Lipids	Free fatty acids	C17H30O2	265.22	265.22	266.2246	[M-H]-	1	-	-	408851.477	308090.1895	1071059.856	922300.852	289356.843
Zbtn004994	Sieboldin	Flavonoids	Chalcones	C21H24O11	451.1213	289.0709	452.1319	[M-H]-	3	18777-73-6	-	48438.055	370047.604	349936.096	105955.509	28976.2295
MWS201398	Hyp-Ser	Amino acids and derivatives	Amino acids and derivatives	C8H14N2O5	219.1	86.06	218.0903	[M+H]+	3	-	-	141074	102430.6435	288861.452	232364.8695	289835.3065
MWSmce204	Epiberberine	Alkaloids	Isoquinoline alkaloids	C20H18NO4+	336.12	320.09	336.123	[M]+	1	6873-09-2	-	9528088.149	1289192.19	1341210.758	3404161.943	2901443.516
MWSmce706	Cyclo(Ala-Gly)	Amino acids and derivatives	Amino acids and derivatives	C5H8N2O2	129.07	56.05	128.0586	[M+H]+	2	4526-77-6	-	375113.0435	295616.0505	413520.004	418485.3355	290747.2055
Wdzp006564	orientalol P	Terpenoids	Sesquiterpenoids	C12H18O3	211.13	133.1	210.1256	[M+H]+	3	-	-	40175.8925	144759.899	30909.595	N/A	2908978.556
Lmhp011562	1-α-Linolenoyl-glycerol*	Lipids	Glycerol ester	C21H36O4	353.27	261.22	352.2614	[M+H]+	1	-	-	5710918.584	1830946.149	3473271.651	9397990.955	2911923.574
mws1105	Gramine	Alkaloids	Plumerane	C11H14N2	175.12	130.07	174.1157	[M+H]+	3	87-52-5	C08304	150555.565	N/A	99386.0265	71939.7425	29140.033
mws4532g	D-Ornithine	Amino acids and derivatives	Amino acids and derivatives	C5H12N2O2	133.1	70.07	132.0899	[M+H]+	3	348-66-3	-	1198333.87	512321.3515	1160684.694	5095990.704	2917761.561
MWStz616	Dalbergin	Lignans and Coumarins	Coumarins	C16H12O4	269.08	254.06	268.0736	[M+H]+	2	482-83-7	C10414	120483.997	155744.43	121089.222	40913.6415	29230.409
pmb0818	Methoxyindoleacetic acid	Alkaloids	Plumerane	C11H11NO3	206.08	145.05	205.0739	[M+H]+	3	3471-31-6	C05660	31009832.55	N/A	16372992.13	21083225.87	2924577.252
MWStz366	6''-O-Malonylgenistin	Flavonoids	Isoflavones	C24H22O13	519.11	271.07	518.106	[M+H]+	2	51011-05-3	C16192	101024787.7	3626836.728	9761675.198	28461315.44	29256167.27
Zmcp102204	Senkyunolide Q*	Others	Lactones	C16H22O4	279.1597	149.0243	278.1518	[M+H]+	1	-	-	2861774.401	2122844.404	3162991.208	2758406.241	2925965.529
MW0149797	Gln-Ser-Ala	Amino acids and derivatives	Amino acids and derivatives	C11H20N4O6	305.15	136.08	304.1382845	[M+H]+	3	-	-	176478.9685	170812.7225	2073166.07	1099468.956	293506.151
Lmdp003808	Azaleatin (5-O-Methylquercetin)	Flavonoids	Flavonols	C16H12O7	317.07	302.04	316.0583	[M+H]+	2	529-51-1	C10022	N/A	N/A	154184.9685	N/A	29386.2125
pme3011	γ-Aminobutyric acid	Organic acids	Organic acids	C4H9NO2	104.07	69.03	103.0633	[M+H]+	3	56-12-2	C00334	3608022.172	1031202.232	3845712.777	1873721.657	2939544.48
Wagp004981	Limocitrin 3-Glucoside*	Flavonoids	Flavonols	C23H24O13	509.13	347.08	508.1217	[M+H]+	3	-	-	37417.283	N/A	4523742.116	35948.9215	2940314.618
Zbnp004766	Limocitrin-7-O-glucoside*	Flavonoids	Flavonols	C23H24O13	509.1276	347.07	508.1217	[M+H]+	3	-	-	37417.283	N/A	4523742.116	35948.9215	2940314.618
Zmjp004852	5,6,3',4'-Tetrahydroxy-3,7-dimethoxyflavone-6-O-glucoside*	Flavonoids	Flavonols	C23H24O13	509.1276	347.076	508.1217	[M+H]+	3	64190-90-5	-	37417.283	N/A	4523742.116	35948.9215	2940314.618
Lmjp006769	Artemetin (5-Hydroxy-3,3',4',6,7-pentamethoxyflavone)	Flavonoids	Flavones	C20H20O8	389.12	331.08	388.1158	[M+H]+	2	479-90-3	-	3840.073	9850.3285	N/A	63022.152	29423.997
mws2108	Cryptochlorogenic acid (4-O-Caffeoylquinic acid)*	Phenolic acids	Phenolic acids	C16H18O9	353.09	191.06	354.0951	[M-H]-	1	905-99-7	-	13195662.78	8710665.377	3782781.21	9356392.703	29440.152
Zmxp005470	Tricin-7-O-(6''-O-malonyl)glucoside	Flavonoids	Flavones	C26H26O15	579.13	331.08	578.1272	[M+H]+	3	-	-	N/A	60133.2705	251922.363	N/A	2945117.177
Ladp004569	portulacanone C malonyl glucoside	Flavonoids	Other Flavonoids	C27H30O14	579.17	331.12	578.1636	[M+H]+	2	-	-	N/A	60133.2705	251922.363	N/A	2945117.177
MWStz428	Swertisin	Flavonoids	Flavones	C22H22O10	447.1283	297.0781	446.1213	[M+H]+	3	6991-10-2	C17835	N/A	N/A	N/A	N/A	294681.3415
Lmhp010040	LysoPE 20:3*	Lipids	LPE	C25H46NO7P	504.31	363.29	503.3012	[M+H]+	2	-	-	245191.0935	764037.9335	208202.8195	143222.607	294841.048
mws0333	5-Methoxytryptamine	Alkaloids	Plumerane	C11H14N2O	191.12	159.07	190.1106	[M+H]+	3	608-07-1	C05659	54240.089	N/A	N/A	38151.832	29493.2825
Lmgn009690	3,5-Dihydroxy-7,4'-dimethoxyflavone	Flavonoids	Flavonols	C17H14O6	313.07	255.03	314.079	[M-H]-	1	15486-33-6	-	N/A	N/A	N/A	N/A	2949709.186
Zmyn004548	12-Oxo-phytodienoic acid	Lipids	Free fatty acids	C18H28O3	291.2	235.17	292.2038	[M-H]-	3	85551-10-6	C01226	64603.51	28954.3685	51888.363	37463.4335	29546.491
Wbjp002336	N,N-diethyl-5-hydroxytryptamineoxalate	Alkaloids	Alkaloids	C16H18N2O5	319.1283	301.1194	318.1216	[M+H]+	3	-	-	55888.6865	93672.2495	N/A	67546.0645	295498.6725
pme3459	Cafestol	Terpenoids	Ditepenoids	C20H28O3	317.21	299.2	316.2038	[M+H]+	3	469-83-0	C09066	95069.2455	198314.151	463015.3785	217561.4875	295848.91
Lmmp002013	Dihydroferuloylputrescine	Alkaloids	Phenolamine	C14H22N2O3	267.17	179.07	266.163	[M+H]+	3	-	-	N/A	N/A	7760.4345	49161.288	29585.5325
MWS04447	Homoproline	Amino acids and derivatives	Amino acids and derivatives	C6H11NO2	130.09	70.07	129.079	[M+H]+	2	56879-46-0	-	7338966.148	687705.361	5456335.385	8107517.469	2966507.367
WaTKp17885	2-[4-(2-Methylpropenyl)phenyl]propionic Acid	Phenolic acids	Phenolic acids	C13H16O2	205.12	131.08	204.115	[M+H]+	2	75625-99-9	-	N/A	94820.144	N/A	N/A	296703.127
Jmzn006005	3,4-methylenedioxy cinnamyl alcohol	Others	Alcohol compounds	C10H10O3	177.06	117.04	178.063	[M-H]-	1	58095-76-4	-	3176651.823	584065.68	6606478.993	3573125.057	296960.4315
Lmmn003398	Kaempferol-3-O-(6''-O-acetyl)glucoside	Flavonoids	Flavonols	C23H22O12	489.11	285.04	490.1111	[M-H]-	1	-	-	67776.285	14921.709	9707.762	17479.289	2977216.677
Wcfp002357	N6-Threonylcarbamoyladenosine	Nucleotides and derivatives	Nucleotides and derivatives	C15H20N6O8	413.14	162.04	412.1343	[M+H]+	1	24719-82-2	-	1166947.283	N/A	2429783.731	2757582.851	2977793.651
mad2085	Caffeoyl-p-coumaroyltartaric acid	Phenolic acids	Phenolic acids	C22H18O11	457.08	295.04	458.0849	[M-H]-	3	-	-	75003.14	311043.698	15970.445	N/A	298043.0215
Hmyn007168	LysoPG 16:0	Lipids	Glycerol ester	C22H45O9P	483.27	255.23	484.2801	[M-H]-	1	-	-	25614.278	340578.912	298470.7595	615746.058	298121.762
Safn000221	UDP-D-galactose	Nucleotides and derivatives	Nucleotides and derivatives	C15H24N2O17P2	565.05	323.03	566.055	[M-H]-	1	-	-	1641069.852	968461.4075	637284.1715	963004.3675	2982270.832
Lmbp010056	2-(2-Phenylethyl)chromone	Others	Chromone	C17H14O2	251.11	91.05	250.0994	[M+H]+	3	61828-53-3	C09007	349688.3265	126566.7925	224088.87	922182.8045	29824.4955
MWSprf013	Asarylaldehyde; 2,4,5-Trimethoxybenzaldehyde	Phenolic acids	Phenolic acids	C10H12O4	197.0812	138.0719	196.0736	[M+H]+	3	4460-86-0	-	45494.911	28652.945	25296.5935	21245.7415	29886.3535
ZBN0226	Tricin-7-O-(6''-O-acetyl)glucoside	Flavonoids	Flavones	C25H26O13	533.134	329.0694	534.1373	[M-H]-	3	-	-	N/A	N/A	40110.201	N/A	299072.3235
Lmhp011388	2-α-Linolenoyl-glycerol*	Lipids	Glycerol ester	C21H36O4	353.27	261.22	352.2614	[M+H]+	1	55268-58-1	-	5440522.805	1944060.831	3385455.275	9918212.309	2992972.724
Rfmb25702	Pinoresinol-4-O-(6''-acetyl)glucoside	Lignans and Coumarins	Lignans	C28H34O12	561.2	357.13	562.205	[M-H]-	3	-	-	53335.479	183400.6305	53201.159	28201.7075	30022.365
MWSHC20110	8-Methoxyapigenin*	Flavonoids	Flavones	C16H12O6	301.07	286.05	300.0634	[M+H]+	1	57096-02-3	-	398665.177	69930.988	258098.3405	1511846.151	300226.3475
Lasp001037	N-ethylcytisine	Alkaloids	Piperidine alkaloids	C13H18N2O	219.1487	72.0803	218.1419	[M+H]+	3	-	-	408825.3395	515664.3575	226022.94	285141.249	30032.949
Labp003428	Limocitrin glucosyl malonyl glucoside	Flavonoids	Flavonols	C32H36O21	757.1818	347.0769	756.1749	[M+H]+	3	-	-	497971.4535	N/A	59552.755	52282.676	3005.1685
Zbsp007718	Tricin-4’-O-Vanillicaldehyde	Flavonoids	Flavones	C25H20O10	481.1082	315.0831	480.1056	[M+H]+	3	-	-	N/A	59403.923	17803.8415	22447.516	30081.974
pmp000395	Glycyroside*	Flavonoids	Isoflavones	C27H30O13	563.1759	269.0791	562.1686	[M+H]+	2	125310-04-5	-	1526899.856	746647.8015	303396.636	112992.204	300939.398
Lajp005218	Formononetin-7-O-β-D-Apiofuranosyl-(1→6)-β-D-Glucopyranoside*	Flavonoids	Isoflavones	C27H30O13	563.18	269.08	562.1686	[M+H]+	2	-	-	1526899.856	746647.8015	303396.636	112992.204	300939.398
MWSslk066	3-Hydroxy-4-methoxybenzoic acid; Isovanillic Acid	Phenolic acids	Phenolic acids	C8H8O4	169.05	65.04	168.0423	[M+H]+	3	645-08-9	-	154403.315	822575.475	529836.488	553421.8	30099.58
MWSHC20163	Cetostearic acid	Lipids	Free fatty acids	C16H32O2	255.24	255.24	256.2402	[M-H]-	3	-	-	31902736.83	34791375.83	30388046.68	27366537.66	30119775.54
MWSmce223	Nuciferine	Alkaloids	Aporphine alkaloids	C19H21NO2	296.16	250.1	295.1572	[M+H]+	2	475-83-2	-	N/A	6677.888	128331.9425	16827.276	30127.2705
Lmsp004045	Isorhamnetin-3-O-glucoside-7-O-rhamnoside	Flavonoids	Flavonols	C28H32O16	625.18	317.07	624.169	[M+H]+	3	17331-71-4	-	180886.5725	233527.901	N/A	343959.7645	301454.8175
MWSprf050	Methylhesperidin	Flavonoids	Flavanones	C29H36O15	625.2126	317.1048	624.2054	[M+H]+	3	11013-97-1	C17393	180886.5725	233527.901	N/A	343959.7645	301454.8175
Lmsp004721	Tamarixetin-3-O-glucoside-7-O-rhamnoside*	Flavonoids	Flavonols	C28H32O16	625.18	317.07	624.169	[M+H]+	2	-	-	180886.5725	233527.901	N/A	343959.7645	301454.8175
Zblp004717	3'-methoxyquercetin-3-O-L-rhamnosyl(1→2)-glucopyranoside*	Flavonoids	Flavonols	C28H32O16	625.17	317.07	624.169	[M+H]+	2	-	-	180886.5725	233527.901	N/A	343959.7645	301454.8175
Hmlp004943	Nitensoside B*	Flavonoids	Flavones	C28H32O16	625.1773	317.07	624.169	[M+H]+	2	-	-	180886.5725	233527.901	N/A	343959.7645	301454.8175
Lmpp003815	Petunidin-3-O-(6''-O-p-Coumaroyl)glucoside	Flavonoids	Anthocyanidins	C31H29O14+	625.16	317.07	625.1552	[M]+	3	-	-	180886.5725	233527.901	N/A	343959.7645	301454.8175
Lmxn000398	D-Lactose*	Others	Saccharides	C12H22O11	341.109	89.0243	342.1162	[M-H]-	1	63-42-3	C01970	10689032.48	11595132	8070139.117	6165337.706	3014560.949
mws5038	Isomaltulose*	Others	Saccharides	C12H22O11	341.1089	89.0249	342.1162	[M-H]-	1	13718-94-0	C01742	10689032.48	11595132	8070139.117	6165337.706	3014560.949
Lmsn000381	D-Maltose*	Others	Saccharides	C12H22O11	341.11	89.02	342.1162	[M-H]-	1	69-79-4	C01971	10689032.48	11595132	8070139.117	6165337.706	3014560.949
Zbsp004301	Quercetin-7-O-rutinoside*	Flavonoids	Flavonols	C27H30O16	611.16	303.05	610.1534	[M+H]+	1	147714-62-3	-	15255179.74	18444484.16	742980.6795	17976043.77	3018989.917
MWSmce341	Butyl isobutyl phthalate*	Phenolic acids	Phenolic acids	C16H22O4	279.1585	149.0327	278.1518	[M+H]+	3	17851-53-5	-	3110643.644	2075489.091	3132655.346	2701156.873	3019685.303
Lmbn006152	(9Z,11E)-Octadecadienoic acid	Lipids	Free fatty acids	C18H32O2	279.233	59.0133	280.2402	[M-H]-	1	2540-56-9	C04056	48863.218	39940.461	64468.414	45808.269	30249.674
Smhp011040	ageconyflavone B	Flavonoids	Flavones	C19H18O7	359.11	298.08	358.1053	[M+H]+	3	-	-	N/A	N/A	9480.7625	N/A	3036976.567
Hmsp007613	[8]-Gingerdione	Phenolic acids	Phenolic acids	C19H28O4	321.201	137.06	320.1988	[M+H]+	3	77334-06-6	-	102722.605	18197.739	450784.14	466144.363	30385.8085
Walp007043	2-Aminohexadecane-1,4-diol	Lipids	Sphingolipids	C16H35NO2	274.27	88.08	273.2668	[M+H]+	1	-	-	26811287.93	25801601.97	27481931.06	25599782.17	30389501.12
Wbsp000191	3,7,11-trimethyl-2-oxa-6,10,13-triazatricyclo[7.3.1.05,13]tridecane	Alkaloids	Alkaloids	C12H23N3O	226.19	180.18	225.1841	[M+H]+	2	-	-	30939.487	19416.3825	26222.2895	34232.4715	30403.7465
Wcdp010162	1-Monolinolenoyl-Rac-Glycerol*	Lipids	Glycerol ester	C21H36O4	353.2684	261.2229	352.2614	[M+H]+	1	18465-99-1	-	5020989.594	1699386.115	3360442.888	9462626.899	3047479.759
WaXYp02357	2-(Trideuteriomethyl)quinolin-4-amine	Alkaloids	Quinoline alkaloids	C10H10N2	159.09	132.08	158.0833	[M+H]+	1	-	-	N/A	N/A	N/A	2015505.152	304910.6305
MW0109387	Prolylhistidine	Amino acids and derivatives	Amino acids and derivatives	C11H16N4O3	311.13	135.04	252.1222405	[M+CH3COO]-	3	-	-	N/A	N/A	N/A	N/A	30493103.43
Lcfn121089	3-oxopalmiticacid	Lipids	Free fatty acids	C16H30O3	269.21	225.22	270.2195	[M-H]-	2	-	-	38060.79	24381.57	26155.809	67122.834	30501.315
Zmyn004449	9-Hydroxy-12-oxo-10(E),15(Z)-octadecadienoic acid	Lipids	Free fatty acids	C18H30O4	309.21	171.1	310.2144	[M-H]-	2	-	C21923	830123.018	453690.961	3183992.063	1907028.822	305762.6965
Ladp007978	5,7,8,3',4',5'-hexamethoxyflavone*	Flavonoids	Flavones	C21H22O8	403.1422	373.0933	402.1315	[M+H]+	3	-	-	38172.005	18309.9075	48758.317	29683.191	30641.8815
Wagp009079	3,5,6,7,8,4'-Hexamethoxyflavone*	Flavonoids	Flavonols	C21H22O8	403.14	373.09	402.1315	[M+H]+	3	34170-18-8	-	38172.005	18309.9075	48758.317	29683.191	30641.8815
mws0224	DL-Methionine	Amino acids and derivatives	Amino acids and derivatives	C5H11NO2S	150.06	61.01	149.051	[M+H]+	3	59-51-8	C01733	1278209.28	373887.579	326235.096	953648.592	306730.413
Lasp006942	Trifolirhizin-6'-acetate	Flavonoids	Isoflavones	C24H24O11	489.14	285.08	488.1313	[M+H]+	2	-	-	8823504.489	74175.282	38887679.03	3948836.907	30731.55
Zbqn004682	N-(malonyl)tryptophan*	Amino acids and derivatives	Amino acids and derivatives	C14H14N2O5	289.08	203.08	290.0903	[M-H]-	1	-	-	4534907.525	926828.986	909661.1205	12861307.84	308098.661
MWSmce338	N-Hydroxypipecolic acid	Alkaloids	Piperidine alkaloids	C6H11NO3	146.08	70.06	145.0739	[M+H]+	3	115819-92-6	-	84656.976	108895.249	143079.702	91209.3435	308292.2735
ZBN0144	6-Methoxykaempferol-3-O-glucoside*	Flavonoids	Flavonols	C22H22O12	477.1032	315.05	478.1111	[M-H]-	3	63422-27-5	-	105708.257	113371.304	1853990.654	90639.5435	308672.1975
MWStz585	Nepetin-7-glucoside*	Flavonoids	Flavones	C22H22O12	477.1018	315.0514	478.1111	[M-H]-	3	569-90-4	-	105708.257	113371.304	1853990.654	90639.5435	308672.1975
MWSHY0157	4'-Hydroxy-2,4,6-trimethoxydihydrochalcone; Loureirin B	Flavonoids	Chalcones	C18H20O5	317.1384	181.0939	316.1311	[M+H]+	3	119425-90-0	-	31882.2395	25299.7725	33174.5345	21341.469	30913.51
pme2996	4-Hydroxycoumarin	Lignans and Coumarins	Coumarins	C9H6O3	161.02	117.03	162.0317	[M-H]-	3	1076-38-6	C20414	55171.341	N/A	106872.485	68853.816	30934.3185
Lmyp009871	1-Hydroxy-5-methoxy-2-methylanthracene-9,10-dione	Quinones	Anthraquinone	C16H12O4	269.0808	237.0549	268.0736	[M+H]+	3	64809-72-9	-	7368.967	9609.307	25921.6785	5605.778	30943.673
Lcsp000520	Alanylproline	Amino acids and derivatives	Amino acids and derivatives	C8H14N2O3	187.11	70.07	186.1004	[M+H]+	3	13485-59-1	-	345765.107	298445.321	290456.856	286523.623	309548.3925
Lmjp101205	Coumurrayin	Lignans and Coumarins	Coumarins	C16H18O4	275.13	219.05	274.1205	[M+H]+	3	17245-25-9	-	73806.9835	65959.6495	181581.591	139557.673	30958.474
MW0109363	Prolylglutamic acid	Amino acids and derivatives	Amino acids and derivatives	C10H16N2O5	245.12	84.04	244.1059217	[M+H]+	3	67644-00-2	-	13153801.93	454662.707	5161677.339	3617368.383	309646.201
Walp012413	2-Palmitoleoyl-Glycerol*	Lipids	Glycerol ester	C19H36O4	329.27	237.22	328.2614	[M+H]+	1	-	-	15032.4575	14205.449	52106.05	50172.257	30983.545
pme0008	L-Citrulline	Amino acids and derivatives	Amino acids and derivatives	C6H13N3O3	176.1	113.07	175.0957	[M+H]+	3	372-75-8	C00327	645713.7985	611001.9715	1621349.788	522736.8455	3102013.611
Lcyp000689	Cyanidin-3-O-gentiobioside*	Flavonoids	Anthocyanidins	C27H31O16+	611.16	287.06	611.1612	[M]+	3	47845-44-3	-	N/A	85744.2	N/A	98758.0855	31023.098
Lmdp006732	Scutellarein-4'-methyl ether (5,6,7-Trihydroxy-4'-methoxyflavone)*	Flavonoids	Flavones	C16H12O6	301.07	258.05	300.0634	[M+H]+	3	6563-66-2	-	N/A	N/A	N/A	N/A	310383.648
Zmgn001448	2-Propylmalic Acid*	Organic acids	Organic acids	C7H12O5	175.0614	115.0398	176.0685	[M-H]-	2	-	C05994	14523832.86	8471167.739	39208166.23	19543752.77	3104397.834
Lmbn001754	3-Isopropylmalic Acid*	Organic acids	Organic acids	C7H12O5	175.06	115.04	176.0685	[M-H]-	2	921-28-8	C04411	14523832.86	8471167.739	39208166.23	19543752.77	3104397.834
Lmfp009701	Glycerol 9,11,13-octadecatrienoyl ester*	Lipids	Glycerol ester	C21H36O4	353.27	261.22	352.2614	[M+H]+	1	-	-	5371035.301	1731867.077	3490406.814	9345082.608	3107464.493
Safn004300	6-Deoxylamioside	Terpenoids	Monoterpenoids	C18H28O10	403.16	241.11	404.1682	[M-H]-	3	-	-	N/A	226866.269	671811.9535	291580.496	31124.0845
mws0237	Azelaic acid	Lipids	Free fatty acids	C9H16O4	187.1	125.1	188.1049	[M-H]-	1	123-99-9	C08261	24608479.24	19334458.59	32659492.12	22491259.71	31126015.54
MW0144015	8,11,14-Eicosatriynoic Acid	Lipids	Free fatty acids	C20H28O2	301.21	167.03	300.2089302	[M+H]+	3	34262-64-1	-	N/A	4152375.789	N/A	N/A	3118809.336
Zmgn000173	D-Ribose	Others	Saccharides	C5H10O5	149.05	75.01	150.0528	[M-H]-	2	50-69-1	C00121	1445900.634	1287900.373	1344348.723	1270448.065	311890.959
Zmdp000917	δ-Guanidinovaleric acid	Organic acids	Organic acids	C6H13N3O2	160.11	114.04	159.1008	[M+H]+	3	462-93-1	-	266948.6465	18072.493	395818.4415	181805.654	31192.5555
pme2890	L-Homocystine	Amino acids and derivatives	Amino acids and derivatives	C8H16N2O4S2	269.06	136.04	268.0551	[M+H]+	3	626-72-2	C01817	49436.031	26322.288	45367.1355	70047.836	31210.056
Zahn007990	5-hydroxy-3,4-dimethyl-5-pentylfuran-2(5H)-one*	Others	Lactones	C11H18O3	197.12	153.13	198.1256	[M-H]-	1	-	-	1756213.897	776328.0525	545545.9895	530686.543	312327.6275
Lakp003108	Myricetindiglucoside	Flavonoids	Flavonols	C27H30O18	643.15	319.05	642.1432	[M+H]+	2	-	-	N/A	159741.237	420855.874	726681.842	31234.698
MWStz759	Rhamnocitrin 3-glucoside	Flavonoids	Flavonols	C22H22O11	461.11	299.06	462.1162	[M-H]-	1	41545-37-3	-	2271980.221	6480995.155	21469680.37	2583427.92	31287.082
Wbtn005071	2,5-dihydroxy-1,6-dimethoxy-8-{[(2s,3r,4s,5s,6r)-3,4,5-trihydroxy-6-(hydroxymethyl)oxan-2-yl]oxy}xanthen-9-one	Flavonoids	Other Flavonoids	C21H22O12	465.1	303.05	466.1111	[M-H]-	2	-	-	369641.4405	250967.749	1477706.735	294429.567	313187.0945
Walp012598	1-Palmitoleoyl-Glycerol*	Lipids	Glycerol ester	C19H36O4	329.27	237.22	328.2614	[M+H]+	1	-	-	N/A	15617.4305	61157.356	54666.5685	31336.179
pmp001161	5-Hydroxyauranetin	Flavonoids	Flavonols	C20H20O8	389.12	328.1	388.1158	[M+H]+	2	50439-46-8	-	N/A	N/A	7115.3065	61406.8125	31390.504
pme0152	5,6-Dihydro-5-methyluracil	Nucleotides and derivatives	Nucleotides and derivatives	C5H8N2O2	129.07	84.04	128.0586	[M+H]+	2	696-04-8	C00906	251774.671	252925.662	114303.5325	150490.4935	314191.361
mws0255	Cytosine	Nucleotides and derivatives	Nucleotides and derivatives	C4H5N3O	112.05	95.02	111.0433	[M+H]+	3	71-30-7	C00380	485903.1385	368267.0455	753459.38	475583.46	314350.5315
pme2122	Histamine	Alkaloids	Alkaloids	C5H9N3	112.09	95.06	111.0796	[M+H]+	3	51-45-6	C00388	485903.1385	368267.0455	753459.38	475583.46	314350.5315
Wdbp007193	3-hydroxy-2',5-dimethoxy-2-methylbibenzyl	Others	Stilbene	C17H20O3	273.1479	135.0809	272.1412	[M+H]+	3	-	-	36321.0435	15765.8325	37293.9365	28828.1165	31460.511
MWSmce609	L-Aspartic acid	Amino acids and derivatives	Amino acids and derivatives	C4H7NO4	134.04	74.02	133.0375	[M+H]+	3	56-84-8	C00049	617898.182	N/A	N/A	2799982.14	3148200.337
MWSHY0177	Catechin gallate	Flavonoids	Flavanols	C22H18O10	443.1	139.04	442.09	[M+H]+	3	130405-40-2	-	N/A	42503.5095	N/A	N/A	31515.123
Wcgp010745	3-(4-hydroxycyclohex-1-en-1-yl)-4a,5-dimethyl-3,4,4a,5,6,8a-hexahydronaphthalen-1(2H)-one	Others	Others	C18H26O2	275.2	149.1	274.1933	[M+H]+	3	-	-	700680.9755	854292.9995	771100.498	609679.4115	315575.908
pme0534	Gluconic acid	Others	Saccharides	C6H12O7	195.05	75.01	196.0583	[M-H]-	1	526-95-4	C00257	740021.734	325239.0015	1954280.127	792620.64	315656.308
HJAP006	Syringetin-7-O-glucoside*	Flavonoids	Flavonols	C23H24O13	509.13	347.08	508.1217	[M+H]+	3	-	-	29538.292	N/A	4814311.633	N/A	3157423.124
Wahp006462	Ayanin-5-O-β-D-glucoside	Flavonoids	Flavonols	C24H26O12	507.15	345.1	506.1419	[M+H]+	3	-	-	N/A	18921.093	61266.7175	11940.818	316142.5865
pme2617	L-Methionine Sulfoxide	Amino acids and derivatives	Amino acids and derivatives	C5H11NO3S	166.05	102.06	165.046	[M+H]+	3	3226-65-1	C02989	4111261.872	3622161.677	3566310.827	4652283.956	3162846.748
Lacp005171	3-(3'-Hydroxybutyl)-2,4,4-trimethylcyclohexa-2,5-dienone glucoside	Terpenoids	Sesquiterpenoids	C19H30O7	371.21	133.1	370.1986	[M+H]+	3	-	-	34157.391	N/A	N/A	N/A	31652.906
pmf0025	5,6,7,8-tetrahydrofolic acid	Nucleotides and derivatives	Nucleotides and derivatives	C19H23N7O6	446.18	342.17	445.171	[M+H]+	3	135-16-0	C00101	534160.066	289962.3105	234485.329	261082.8945	316675.0575
Lmmp005689	Cajanin*	Flavonoids	Isoflavones	C16H12O6	301.07	258.05	300.0634	[M+H]+	3	32884-36-9	C10203	N/A	N/A	N/A	N/A	317178.641
mws4175	D-Glucurono-6,3-lactone	Others	Saccharides	C6H8O6	175.02	85.03	176.0321	[M-H]-	3	32449-92-6	C02670	136022.673	52336.492	37559.303	73554.633	317305.3375
mws0263	5-Oxo-L-Proline	Amino acids and derivatives	Amino acids and derivatives	C5H7NO3	128.04	82.03	129.0426	[M-H]-	3	98-79-3	C01879	8859.1225	N/A	25063.314	25567.3295	31778.611
Hmyn007081	LysoPG 16:1	Lipids	Glycerol ester	C22H43O9P	481.25	245.04	482.2645	[M-H]-	2	-	-	11636.2825	14340.064	16241.286	8589.668	31788.333
mws0854	Rhamnose*	Others	Saccharides	C6H12O5	163.06	59.01	164.0685	[M-H]-	3	3615-41-6	C00507	1406633.12	1272126.234	2310866.877	2475679.468	317920
mws1595	D-Fucose*	Others	Saccharides	C6H12O5	163.0612	59.0139	164.0685	[M-H]-	3	3615-37-0	C01018	1406633.12	1272126.234	2310866.877	2475679.468	317920
pme2435	L-Fucose*	Others	Saccharides	C6H12O5	163.0612	59.0139	164.0685	[M-H]-	3	2438-80-4	C01019	1406633.12	1272126.234	2310866.877	2475679.468	317920
mws0061	Quercetin-3-O-galactoside (Hyperin)	Flavonoids	Flavonols	C21H20O12	463.09	300.03	464.0955	[M-H]-	1	482-36-0	C10073	11406905.41	24733397.26	60027222.78	25130547.77	31852147.04
MWS201443	Ser-Lys	Amino acids and derivatives	Amino acids and derivatives	C9H19N3O4	234.15	84.08	233.1376	[M+H]+	3	22677-61-8	-	435497.2225	312301.114	420570.97	486447.9895	318554.0045
HX1272	Verrucosin	Lignans and Coumarins	Lignans	C20H24O5	345.1697	137.0589	344.1624	[M+H]+	3	-	-	N/A	18816.5945	113624.8115	31308.443	31858.382
MWSmce489	2,3,5,4'-Tetrahydroxystilbene-2-O-glucoside	Others	Stilbene	C20H22O9	407.13	245.08	406.1264	[M+H]+	3	82373-94-2	-	N/A	84205.6305	N/A	N/A	31881.594
pmb0789	Pyridoxine-5'-O-glucoside	Others	Vitamin	C14H21NO8	332.13	152.07	331.1267	[M+H]+	3	-	C03996	114059.634	209633.289	129952.279	204917.0335	318944.021
Lmhp009034	LysoPE 16:1*	Lipids	LPE	C21H42NO7P	452.28	311.26	451.2699	[M+H]+	1	-	-	20216745.99	40992982.73	46675593.43	24535380.57	31905361.78
HJAP058	5,6,7,4'-Tetramethoxyflavanone	Flavonoids	Flavanones	C19H20O6	345.1	284.07	344.126	[M+H]+	3	2569-77-9	C15118	N/A	N/A	N/A	N/A	319993.0595
Zblp001862	Delphinidin-3-O-galactoside	Flavonoids	Anthocyanidins	C21H21O12+	465.1	303.05	465.1028	[M]+	3	28500-00-7	-	27223.3035	N/A	N/A	498943.136	3200601.871
pme1398	Delphinidin-3-O-glucoside (Mirtillin)	Flavonoids	Anthocyanidins	C21H21O12+	465.1	303.05	465.1028	[M]+	3	50986-17-9	C12138	27223.3035	N/A	N/A	498943.136	3200601.871
Laxp009625	(Z)-4,6-Dihydroxy-2-(4-Hydroxy-3-Methoxybenzylidene)-7-Methylbenzofuran-3(2h)-One*	Flavonoids	Aurones	C17H14O6	315.09	300.06	314.079	[M+H]+	2	-	-	N/A	N/A	112906	N/A	32015294.76
Lajp007517	7-Methoxy-8-(2'-methoxy-3'-hydroxy-3'-methylbutyl)coumarin	Lignans and Coumarins	Coumarins	C16H20O5	293.1372	219.0656	292.1311	[M+H]+	3	-	-	199231.0835	112086.9355	125106.585	264566.5725	32025.796
pmb0998	Guanosine 5'-monophosphate	Nucleotides and derivatives	Nucleotides and derivatives	C10H14N5O8P	364.07	152.06	363.058	[M+H]+	3	85-32-5	C00144	N/A	N/A	9378.2535	N/A	320410.218
pmn001384	Isochlorogenic acid C*	Phenolic acids	Phenolic acids	C25H24O12	515.12	353.09	516.1268	[M-H]-	1	57378-72-0	-	19502215.98	134116064.2	46993606.85	54786178.18	3205461.302
MWStz505	Blumeatin*	Flavonoids	Flavanones	C16H14O6	303.0868	167.0372	302.079	[M+H]+	3	118024-26-3	-	27260.453	15007.301	N/A	77752.372	321530.589
MWStz496	7-O-Methyleriodictyol*	Flavonoids	Flavanols	C16H14O6	303.0874	167.0348	302.079	[M+H]+	3	51857-11-5	-	27260.453	15007.301	N/A	77752.372	321530.589
Lmmp003530	3,4-Divanillyltetrahydrofuran*	Lignans and Coumarins	Lignans	C20H24O5	345.17	137.06	344.1624	[M+H]+	3	34730-78-4	-	N/A	131566.8505	42639.063	25269.4565	321691.0725
Lazp005033	Divanillyltetrahydrofuran*	Lignans and Coumarins	Lignans	C20H24O5	345.17	137.06	344.1618	[M+H]+	3	-	-	N/A	131566.8505	42639.063	25269.4565	321691.0725
Zdcp005372	Anhydrosecoisolariciresinol (AHS)*	Lignans and Coumarins	Lignans	C20H24O5	345.1698	137.0609	344.1624	[M+H]+	3	29388-33-8	-	N/A	131566.8505	42639.063	25269.4565	321691.0725
MWSmce406	16-Hydroxy-24-methylene-3-oxolanosta-7,9(11)-diene-21-oic acid (Polyporenic acid C)	Terpenoids	Triterpene	C31H46O4	481.33	311.2	482.3396	[M-H]-	2	465-18-9	-	820475.9275	713934.538	1812308.458	830636.962	321736.2765
Walp010787	2-aminotetracoSane-1,5,23-triol	Lipids	Sphingolipids	C24H51NO3	402.39	340.36	401.3869	[M+H]+	1	-	-	507301.678	304537.4175	397365.1365	327933.637	322058.2925
MWSslk216	Sibiricose A5*	Phenolic acids	Phenolic acids	C22H30O14	517.1576	175.0407	518.1636	[M-H]-	3	107912-97-0	-	68840.548	21817.872	548182.341	71404.4435	32232.6195
Hmbn002692	6'-O-Feruloyl-D-sucrose*	Phenolic acids	Phenolic acids	C22H30O14	517.16	175.04	518.1636	[M-H]-	3	118230-77-6	-	68840.548	21817.872	548182.341	71404.4435	32232.6195
Yacp008636	Icariside E4	Lignans and Coumarins	Lignans	C26H34O10	507.23	238.12	506.2152	[M+H]+	3	126253-42-7	-	259387.0435	390696.0365	798508.236	329978.402	323130.52
Lcsn000415	Keto-Deoxy-Nonulonic acid	Lipids	Free fatty acids	C9H16O9	267.07	59.01	268.0794	[M-H]-	1	153666-19-4	C20934	150486.438	59476.066	111807.7825	164386.443	32328.015
Wayn001528	Homocitrate	Organic acids	Organic acids	C7H10O7	205.03	111.01	206.0427	[M-H]-	3	13052-73-8	C01251	938504.44	1130325.36	1789900.129	1171500.152	323495.72
Lmxn008846	Hydroxydihydrobovolide*	Others	Lactones	C11H18O3	197.12	153.13	198.1256	[M-H]-	1	-	-	1783347.169	794717.0225	556637.1305	533522.8975	323591.1265
Hmln008119	Robinlin	Terpenoids	Monoterpenoids	C11H18O3	197.12	153.12	198.1256	[M-H]-	3	-	-	1783347.169	794717.0225	556637.1305	533522.8975	323591.1265
ZBN0305	Quercetin-3-O-apiosyl(1→2)galactoside	Flavonoids	Flavonols	C26H28O16	595.1299	301.0404	596.1377	[M-H]-	3	-	-	7764327.4	17335229.28	132938.0335	6148832.894	3235983.139
Wcfp008863	Ceratodictyol	Others	Others	C19H38O4	331.28	239.24	330.277	[M+H]+	3	-	-	108314.991	158631.5825	87327.147	167045.9615	32413.5745
ZbWn001819	3-O-Sulfonyl-5-ethyl rhamnoside	Others	Others	C8H16O8S	271.05	96.96	272.0566	[M-H]-	2	-	-	64417.502	64891.5595	149598.351	N/A	324434.9295
pmd0132	LysoPC 16:0(2n isomer)	Lipids	LPC	C24H50NO7P	496.34	184.07	495.3325	[M+H]+	1	-	-	601721.1415	569378.451	777349.0605	698855.025	324687.937
pmp000413	Genistein-8-C-glucoside	Flavonoids	Isoflavones	C21H20O10	433.11	283.06	432.1056	[M+H]+	3	66026-80-0	C10420	N/A	9875.457	37131.0095	27197.332	325120.053
mws3141	5-Methoxy-DL-tryptophan	Amino acids and derivatives	Amino acids and derivatives	C12H14N2O3	235.11	176.07	234.1004	[M+H]+	3	28052-84-8	-	32687.0435	27605.512	52360.587	65386.53	32583.4105
Zkep105210	4-Fumarylacetoacetic acid	Organic acids	Organic acids	C8H8O6	201.04	155.03	200.0321	[M+H]+	2	28613-33-4	C01061	N/A	1058602.244	901510.0445	1223218.923	326112.0105
Wbwp010459	5-[(2r,3s,4s,5s)-5-(2h-1,3-benzodioxol-5-yl)-3,4-dimethyloxolan-2-yl]-2-methoxyphenol*	Lignans and Coumarins	Lignans	C20H22O5	343.15	163.07	342.1467	[M+H]+	1	-	-	26804904.98	28017547.77	27524872.04	21530470.93	32643273.01
Lcfp224172	Dipropyleneglycoldibenzoate	Others	Others	C20H22O5	343.15	163.08	342.1467	[M+H]+	1	20109-39-1	-	26804904.98	28017547.77	27524872.04	21530470.93	32643273.01
Lcsn006335	2-Hydroxymyristic acid	Lipids	Free fatty acids	C14H28O3	243.2	197.19	244.2038	[M-H]-	1	2507-55-3	-	213263.6885	187718.139	1350638.69	333350.423	3264747.929
mws0217	L-Glycine	Amino acids and derivatives	Amino acids and derivatives	C2H5NO2	76.04	59.01	75.032	[M+H]+	3	56-40-6	C00037	349315.5265	312885.68	397919.7185	324588.3565	327232.089
Lacp001082	cis-2,4-Dihydroxy-2-(2-hydroxyethyl)cyclohex-5-en-1-one glucoside	Others	Others	C14H22O9	335.13	137.06	334.1258	[M+H]+	2	-	-	28049.068	118187.1755	21397.1565	N/A	32766
Zmsp000494	2-O-α-D-glucosyl-1-deoxynojirimycin	Alkaloids	Piperidine alkaloids	C12H23NO9	326.1456	164.0922	325.1373	[M+H]+	3	-	-	159104.737	311110.3355	163489.556	178508.1285	327791.3835
Hmhn000927	Phloroglucinol-1-O-β-D-glucopyranoside	Others	Others	C12H16O8	287.08	125.02	288.0845	[M-H]-	1	-	-	341824.393	302722.0905	100502.012	925846.4505	32881.613
MWSN0096	Quercetin-3-O-sophoroside (Baimaside)	Flavonoids	Flavonols	C27H30O17	625.1405	300.0282	626.1483	[M-H]-	3	18609-17-1	C12667	722170.507	2244667.085	115906.512	701385.626	32978.8985
Zbln001290	β-Hydroxy-(3,4-dihydroxyphenylethanolyl)-glucoside	Others	Alcohol compounds	C14H20O9	331.1	151.04	332.111	[M-H]-	1	-	-	798219.7215	75170.857	228934.532	1868265.667	32988.056
Wabn003563	3'-O-Beta-D-Glucopyranosyl plumbagic acid	Phenolic acids	Phenolic acids	C17H22O10	385.11	179.07	386.1213	[M-H]-	2	-	-	N/A	1905904.6	2448139.204	2718610.813	3300444.618
Lmjp003360	Quercetin-3-O-(2''-O-malonyl)sophoroside-7-O-arabinoside	Flavonoids	Flavonols	C35H40O24	845.2	303.05	844.191	[M+H]+	1	-	-	329388.9475	43650.973	N/A	330343.041	33038.8315
Zmjp005262	2-Hydroxyl emodin-1-methyl ether	Quinones	Anthraquinone	C16H12O6	301.0711	258.0539	300.0634	[M+H]+	3	346434-45-5	-	39829.6365	9445.3135	15557.749	108185.0745	33040.8515
Lazp007726	Tupichinol E*	Flavonoids	Flavonols	C17H14O6	315.09	300.06	314.079	[M+H]+	2	-	-	N/A	N/A	132422.5	N/A	33124660.55
pme2244	3-Indolepropionic acid	Alkaloids	Plumerane	C11H11NO2	190.09	118.07	189.079	[M+H]+	2	830-96-6	C22236	N/A	13929.737	200540.214	244629.329	33146.4465
Waqkn04503	Isorhamnetin 3-(2''-acetylglucoside)	Flavonoids	Flavonols	C24H24O13	519.11	315.05	520.1217	[M-H]-	1	-	-	355401.41	N/A	25111037.08	525537.9435	3317719.068
mws0250	L-Tyrosine*	Amino acids and derivatives	Amino acids and derivatives	C9H11NO3	182.08	136.08	181.0739	[M+H]+	1	60-18-4	C00082	6695490.102	393459.065	4658190.892	2691928.764	331805.016
Lcsp012679	linolenoyl ethanolamine	Lipids	LPE	C20H35NO2	322.27	62.06	321.2668	[M+H]+	3	57086-93-8	-	26787.0045	27903.6535	287474.793	121421.9995	33416.673
pmb0751	Trans-5-O-(p-Coumaroyl)shikimate	Phenolic acids	Phenolic acids	C16H16O7	321.1	147.04	320.0896	[M+H]+	3	-	C02947	5351538.066	419989.603	2279423.41	1310661.808	334312.1965
Zbjp002681	1,7-bis(4-hydroxy-3-methoxyphenyl)hept-1-ene-3-ol	Others	Ketone compounds	C21H26O5	359.1848	137.0597	358.178	[M+H]+	3	-	-	N/A	N/A	N/A	N/A	334755.84
MWSmce001	5-Acetylsalicylic acid	Phenolic acids	Phenolic acids	C9H8O4	181.05	107.05	180.0423	[M+H]+	3	13110-96-8	-	N/A	251080.7415	N/A	N/A	335032.025
Zbkp000480	N2-Acetyl-L-lysine	Amino acids and derivatives	Amino acids and derivatives	C8H16N2O3	189.12	84.08	188.1161	[M+H]+	2	1946-82-3	C12989	7181384.952	15416890.76	21600541.99	5500468.887	33627460.14
Lmpp003059	Cyanidin-3-O-(6''-O-acetyl)glucoside	Flavonoids	Anthocyanidins	C23H23O12+	491.12	287.06	491.1184	[M]+	3	-	-	108201.938	125901.776	12183.957	166909.2435	336305.703
Lmmp003903	Kaempferol-3-O-(2''-O-acetyl)glucoside	Flavonoids	Flavonols	C23H22O12	491.12	287.05	490.1111	[M+H]+	2	-	-	2287777.239	N/A	535233.078	408576.665	336364.0585
Qmjp110103	Guineensine	Alkaloids	Alkaloids	C24H33NO3	384.25	135.04	383.246	[M+H]+	2	55038-30-7	-	51004.714	256624.5815	25086.5805	21882.0395	336367.671
Hmgp001685	Crenatoside	Phenolic acids	Phenolic acids	C29H34O15	623.197	163.03	622.1898	[M+H]+	3	61276-16-2	C10481	48885.567	72152.547	N/A	N/A	33717.563
Safp000959	N-[(4-methoxyphenyl)methyl]-2-(7H-purin-6-ylsulfanyl)acetamide	Alkaloids	Alkaloids	C15H15N5O2S	330.09	121.06	329.0946	[M+H]+	2	-	-	776444.3605	9420572.198	54164.9835	2935477.592	33854.1695
mws4002	Dopamine	Alkaloids	Alkaloids	C8H11NO2	154.09	137.06	153.079	[M+H]+	2	51-61-6	C03758	218612.379	8766014.185	N/A	3761989.96	339060.6565
Lacp003399	3-Epierysotrine	Alkaloids	Pyrrole alkaloids	C19H23NO3	314.1765	282.1476	313.1678	[M+H]+	3	27740-43-8	C09423	298941.851	129166.5985	N/A	46522.041	34090.6795
pmb0854	LysoPC 18:3	Lipids	LPC	C26H48NO7P	518.32	184.07	517.3168	[M+H]+	1	-	-	315481.326	269738.097	371242.1695	227256.7525	341193.5075
mws0982	1-Methylhistamine	Alkaloids	Alkaloids	C6H11N3	126.1	68.05	125.0953	[M+H]+	3	501-75-7	C05127	40789.557	36473.0775	23354.064	19922.9495	34204.793
Hmsn002598	Salirepin	Others	Others	C13H18O8	301.09	139.04	302.1002	[M-H]-	2	26652-12-0	-	410892.7145	1223676.224	1367875.654	640037.4635	342355.503
MWS1771	L-Tyrosine methyl ester	Amino acids and derivatives	Amino acids and derivatives	C10H13NO3	196.1	91.05	195.0895	[M+H]+	3	1080-06-4	C03404	N/A	N/A	N/A	N/A	342849.92
Wacyp08016	2,5,8-trimethyldeca-2,4,7-triene-1,10-diol	Terpenoids	Monoterpenoids	C13H22O2	228.2	95.09	210.162	[M+NH4]+	1	-	-	4911669.344	3903112.916	2678701.67	3472810.278	3430786.316
Lmzn002255	Naringenin-7-O-Rutinoside-5-O-glucoside	Flavonoids	Flavanones	C33H42O19	741.23	709.27	742.232	[M-H]-	3	-	-	N/A	156287.578	N/A	13738.7475	34316.1575
Lmhp007836	LysoPE 16:3	Lipids	LPE	C21H38NO7P	448.25	307.23	447.2386	[M+H]+	3	-	-	38521.1935	N/A	49644.702	19466.948	34444.5365
Zmyn004676	17-Hydroxylinolenic acid	Lipids	Free fatty acids	C18H30O3	293.21	113.1	294.2195	[M-H]-	2	-	C16346	463030.9935	213337.236	845810.9645	382097.8865	344526.686
Jmsp006623	[10]-Gingerdione	Phenolic acids	Phenolic acids	C21H32O4	349.2327	137.06	348.2301	[M+H]+	3	-	-	12089.507	N/A	52678.891	N/A	34481.2885
pme2117	Adenosine 5'-diphosphate*	Nucleotides and derivatives	Nucleotides and derivatives	C10H15N5O10P2	426.0221	158.9254	427.0294	[M-H]-	2	58-64-0	C00008	45681.5535	66053.208	47343.444	48086.242	345076.2865
Rn00844	dGDP*	Nucleotides and derivatives	Nucleotides and derivatives	C10H15N5O10P2	426.02	158.93	427.0294	[M-H]-	2	-	-	45681.5535	66053.208	47343.444	48086.242	345076.2865
pmf0440	4-MethoxycinnaMaldehyde	Others	Aldehyde compounds	C10H10O2	163.08	91.05	162.0681	[M+H]+	3	1963-36-6	C10475	338467.909	320900.924	415613.616	312706.969	345948.976
MWSmce016	Nicotinic Acid Methyl Ester(Methyl Nicotinate)	Alkaloids	Pyridine alkaloids	C7H7NO2	138.05	78.03	137.0477	[M+H]+	3	93-60-7	-	293928.974	78893.6685	228644.5095	216338.335	346287.2585
Lmqp000427	N-Methyl-Trans-4-Hydroxy-L-Proline	Amino acids and derivatives	Amino acids and derivatives	C6H11NO3	146.08	82.07	145.0739	[M+H]+	3	4252-82-8	-	339922.508	379700.7115	360080.8505	251361.2105	346430.971
Lssp210093	7-hydroxy-N-trans-ferulic tyramine*	Alkaloids	Phenolamine	C18H19NO5	330.1326	177.0549	329.1263	[M+H]+	3	-	-	N/A	22089.798	13585.222	25232.471	34668.7935
MWStz521	Quercetin-3-O-(6''-O-malonyl)glucoside	Flavonoids	Flavonols	C24H22O15	549.09	300.03	550.0959	[M-H]-	1	96862-01-0	C12638	15418716.12	6688320.06	62244463.56	22785109.12	34702895.92
MWS04559g	3-Hydroxy-L-phenylalanine*	Amino acids and derivatives	Amino acids and derivatives	C9H11NO3	182.08	136.08	181.0739	[M+H]+	1	587-33-7	C20807	6778464.916	424159.0025	4925528.114	2856186.303	347258.3105
MWS04555g	D-Allo-Isoleucine*	Amino acids and derivatives	Amino acids and derivatives	C6H13NO2	132.102	86.0975	131.0946	[M+H]+	3	1509-35-9	C21092	50438603.96	14231323.97	41813955.27	36865711.1	34727588.01
mws0227	L-Leucine*	Amino acids and derivatives	Amino acids and derivatives	C6H13NO2	132.1019	86.0964	131.0946	[M+H]+	3	61-90-5	C00123	50438603.96	14231323.97	41813955.27	36865711.1	34727588.01
mws0258	L-Isoleucine*	Amino acids and derivatives	Amino acids and derivatives	C6H13NO2	132.1	86.1	131.0946	[M+H]+	3	73-32-5	C00407	50438603.96	14231323.97	41813955.27	36865711.1	34727588.01
MWSHY0021	Apigenin-7,4'-dimethyl ether	Flavonoids	Flavones	C17H14O5	299.09	256.07	298.0841	[M+H]+	2	5128-44-9	C10019	29353.721	N/A	29679.5675	350060.271	34735.9325
Lmmn004174	Maclurin-3-C-(2''-Galloyl-6''-P-Hydroxybenzoyl)Glucoside	Phenolic acids	Phenolic acids	C33H28O17	695.1254	405.0863	696.1326	[M-H]-	3	92631-84-0	-	49349.226	14767.5865	16431.226	97430.2805	3475.951
mws1377	2,3'-Bipyridine	Alkaloids	Pyridine alkaloids	C10H8N2	157.08	103.05	156.0687	[M+H]+	3	581-50-0	-	94548.216	71231.911	223627.479	255522.75	34793.472
MWStz607	Vicine	Alkaloids	Alkaloids	C10H16N4O7	305.1098	143.0575	304.1019	[M+H]+	3	152-93-2	C08437	666217.77	276865.8735	777060.4925	418885.562	347949.509
Yacn003968	Cantleyine	Alkaloids	Alkaloids	C11H13NO3	206.08	147.04	207.0895	[M-H]-	3	30333-81-4	C09933	21073943.62	523366.735	2234885.364	43801658.29	3481224.008
mws2218	Caffeine	Alkaloids	Alkaloids	C8H10N4O2	195.09	83.06	194.0804	[M+H]+	3	58-08-2	C07481	47860.3	186304.885	62616.241	10121.38	34835.2115
MWStz085	Aurantiamide	Alkaloids	Alkaloids	C25H26N2O3	403.2	117.07	402.1943	[M+H]+	1	58115-31-4	-	53697.588	160033.0135	185119.836	46027.39	348930.997
Lmhp012042	2-Linoleoylglycerol*	Lipids	Glycerol ester	C21H38O4	355.28	263.24	354.277	[M+H]+	1	3443-82-1	-	908612.599	200707.114	632290.557	1125126.076	349526.5675
Wasyqn2135	Gallic Acid 4-O-Glucoside	Phenolic acids	Phenolic acids	C13H16O10	331.07	168.01	332.0743	[M-H]-	1	-	-	389005.595	691385.144	N/A	573166.436	349946.785
Ymjm000135	8R-Dihydrodehydrodiconferyl alcohol 4-O-β-D-glucopyranoside	Lignans and Coumarins	Lignans	C25H32O11	507.18	161.02	508.1945	[M-H]-	2	-	-	195696.5	609268.7765	N/A	167611.752	35051.525
MWS201477	Thr-Thr	Amino acids and derivatives	Amino acids and derivatives	C8H16N2O5	221.11	74.06	220.1059	[M+H]+	3	-	-	N/A	31743.3545	49799.1565	95029.251	35089.173
Lmdp004892	Kaempferol-3-O-(6''-malonyl)galactoside*	Flavonoids	Flavonols	C24H22O14	535.11	287.05	534.101	[M+H]+	1	-	-	97953634.2	21814310.06	22068510.02	49393265.39	35112767.6
pmp000587	Luteolin-7-O-(6''-malonyl)glucoside*	Flavonoids	Flavones	C24H22O14	535.11	287.05	534.101	[M+H]+	1	-	C10103	97953634.2	21814310.06	22068510.02	49393265.39	35112767.6
Lhcp090202	3-(Acetyloxy)-13,15-dihydroxyoleanan-12-one (Rubiprasin A)	Terpenoids	Triterpene	C32H52O5	517.39	425.34	516.3815	[M+H]+	3	-	-	376957.155	239155.779	356191.89	339672.454	351223.7365
mws0133	Nicotinamide	Others	Vitamin	C6H6N2O	123.06	80.05	122.048	[M+H]+	3	98-92-0	C00153	525239.667	1372749.652	524023.943	338183.76	3516067.69
mws5035	L-Leucyl-L-phenylalanine	Amino acids and derivatives	Amino acids and derivatives	C15H22N2O3	279.17	120.08	278.163	[M+H]+	2	56217-82-4	-	326299.6325	1037372.189	522638.1565	172694.013	351745.6515
Wayn000918	Isocitric acid-1-O-diglucoside	Organic acids	Organic acids	C18H28O17	515.12	111.01	516.1326	[M-H]-	1	-	-	135935.642	147230.679	83664.9555	53768.463	35195.4445
Wayn000597	Citric acid-1-O-diglucoside	Organic acids	Organic acids	C18H28O17	515.12	111.01	516.1326	[M-H]-	1	-	-	135935.642	147230.679	83664.9555	53768.463	35195.4445
Lhhp120823	Eugenyl formate	Others	Others	C11H12O3	193.08	105.07	192.0786	[M+H]+	2	-	-	590064.998	N/A	N/A	N/A	352709.59
MWS201464	Lys-Phe	Amino acids and derivatives	Amino acids and derivatives	C15H23N3O3	294.18	84.08	293.1739	[M+H]+	3	6235-35-4	-	401481.8445	314477.1385	N/A	504012.079	353097.095
mws0277	Quinic Acid	Organic acids	Organic acids	C7H12O6	191.06	85.03	192.0634	[M-H]-	2	77-95-2	C00296	57884981.53	39533581.87	47145151.53	60009597.84	35312311.72
Wacyp11527	Tributyl acetylcitrate	Others	Others	C20H34O8	403.23	129.02	402.2254	[M+H]+	1	77-90-7	-	34079.556	37484.136	34385.11	33734.7555	35322.217
Hamp007385	5-hydroxy-7,8-dimethoxyflavanone	Others	Others	C17H16O5	301.1072	181.0495	300.0998	[M+H]+	3	-	-	N/A	N/A	255599.6625	48730.455	35380.309
Lmxp011770	Diisobutyl phthalate*	Phenolic acids	Phenolic acids	C16H22O4	279.1591	149.0233	278.1518	[M+H]+	3	84-69-5	C15205	3908793.689	2707299.336	3963289.907	3606410.788	3541497.604
pmb1650	Octadeca-11E,13E,15Z-trienoic acid	Lipids	Free fatty acids	C18H30O2	279.23	149.13	278.2246	[M+H]+	3	25575-00-2	-	3908793.689	2075489.091	3963289.907	2701156.873	3541497.604
Zbzp011453	Des-O-Methyllasiodiplodin*	Others	Lactones	C16H22O4	279.16	149.03	278.1518	[M+H]+	1	32885-82-8	-	3908793.689	2075489.091	3963289.907	2701156.873	3541497.604
Lhhp120812	Methylillicinone F*	Others	Others	C16H22O4	279.16	149.02	278.1518	[M+H]+	1	-	-	3908793.689	2075489.091	3963289.907	2701156.873	3541497.604
Lazp005167	Odoratin acetyl glucoside	Flavonoids	Isoflavones	C25H26O12	519.15	315.09	518.1424	[M+H]+	3	-	-	1306006.421	107948.169	49197466.94	1122924.63	35426.3055
Lhcp120603	8,12-Epoxy-eremophila-9,11(13)-diene*	Terpenoids	Sesquiterpenoids	C15H22O	219.17	203.14	218.1671	[M+H]+	2	-	-	382965.81	290585.04	376900.909	392308.91	354606.072
Lhfp110832	Furanoeremophilane*	Terpenoids	Sesquiterpenoids	C15H22O	219.18	203.14	218.1671	[M+H]+	2	6750-13-6	-	382965.81	290585.04	376900.909	392308.91	354606.072
pmn001583	Quercetin-3-O-robinobioside	Flavonoids	Flavonols	C27H30O16	609.15	300.03	610.1534	[M-H]-	1	52525-35-6	-	1206028.505	5738805.64	N/A	791966.223	354828.2215
pmp000169	Andrographidine D aglycone*	Flavonoids	Flavanones	C19H18O7	359.11	329.06	358.1053	[M+H]+	3	-	-	9988.642	18860.7365	19457.953	19781.3805	35752416.97
Wasdp05532	5-hydroxy-4a-methyl-4,4a,5,6,7,8-hexahydronaphthalen-2(3h)-one	Terpenoids	Monoterpenoids	C11H16O2	181.12	107.09	180.115	[M+H]+	1	4242-00-6	-	4674242.563	2334876.353	3019307.707	1706258.728	3579702.679
Sasp001236	7-Hydroxy-tryptophan*	Amino acids and derivatives	Amino acids and derivatives	C11H12N2O3	221.09	130.06	220.0848	[M+H]+	1	-	-	569417.7625	52619.8195	967911.5945	488293.726	35875.227
Zmcp102202	Senkyunolide C*	Others	Lactones	C12H12O3	205.09	149.02	204.0786	[M+H]+	1	-	-	4262732.939	2951513.194	4240061.511	3789075.429	3593577.278
pmb2789	13S-Hydroperoxy-6Z,9Z,11E-octadecatrienoic acid	Lipids	Free fatty acids	C18H30O4	309.21	209.05	310.2144	[M-H]-	3	121107-97-9	-	245130.317	324519.089	159476.596	173095.3845	35962.496
Lmhp008233	LysoPE 18:4	Lipids	LPE	C23H40NO7P	474.26	333.24	473.2542	[M+H]+	3	-	-	24712.652	35731.062	43529.608	33930.6885	35962.5
Zadp006809	3β,12-dihydroxy-13-methyl-podocarpane-8,10,13-tiene	Terpenoids	Ditepenoids	C18H26O2	275.2	119.08	274.1933	[M+H]+	3	-	-	1271800.55	687270.497	864498.858	2528064.068	360217.491
Wbhp009564	Methyl 8,9-epoxypimaran-18-oate	Terpenoids	Terpene	C21H34O3	335.26	335.26	334.2508	[M+H]+	3	42855-38-9	-	637842.12	503394.489	317220.312	558271.7805	360227.1615
Wbtp006564	4,8,10-trihydroxy-2-methoxy-1h,2h-furo[3,2-a]xanthen-11-one*	Flavonoids	Other Flavonoids	C16H12O7	317.07	302.04	316.0583	[M+H]+	3	-	-	N/A	7530.529	11504.9265	14071.4245	360388.1165
Zmhn000892	4-O-Glucosyl-3,4-dihydroxybenzyl alcohol	Others	Others	C13H18O8	301.09	139.05	302.1002	[M-H]-	2	-	-	482246.007	1208590.707	1362853.087	675107.6035	360481.939
pmn001382	Isochlorogenic acid A*	Phenolic acids	Phenolic acids	C25H24O12	515.12	353.09	516.1268	[M-H]-	1	2450-53-5	-	20334830.1	N/A	44309850.48	50176520.71	3612661.547
Lmhp112042	1-Linoleoylglycerol*	Lipids	Glycerol ester	C21H38O4	355.28	263.24	354.277	[M+H]+	1	2277-28-3	-	919760.302	204408.6855	671254.1495	1040660.657	361623.144
MWStz489	Gardenin B*	Flavonoids	Flavones	C19H18O7	359.11	329.07	358.1053	[M+H]+	3	2798-20-1	C15109	11172.3795	13645.0085	26886.724	18703.805	36201631.44
Lmmp002904	Gossypetin-3-O-glucoside-8-O-xyloside	Flavonoids	Flavonols	C26H28O17	613.14	319.05	612.1326	[M+H]+	2	-	-	1338338.464	2275490.035	167123.656	12805092.7	3623773.284
pma1303	LysoPC 16:2*	Lipids	LPC	C24H46NO7P	492.31	184.07	491.3012	[M+H]+	1	-	-	2671036.24	2492673.633	5109171.481	2070994.806	3633813.475
MW0144456	Ala-Ala-His	Amino acids and derivatives	Amino acids and derivatives	C12H19N5O4	320.13	109.03	297.1437042	[M+Na]+	3	-	-	N/A	N/A	N/A	5753567.273	3634640.85
Zmbp000449	Epigoitrin	Others	Others	C5H7NOS	130.03	70.07	129.0248	[M+H]+	3	1072-93-1	-	820873.1895	192031.597	N/A	N/A	363783.62
MWSslk078	2,6-Dihydroxyanthraquinone	Quinones	Anthraquinone	C14H8O4	241.05	121.03	240.0423	[M+H]+	3	84-60-6	C14267	49281.372	41054.3025	146808.7985	36229.149	364563.7935
MWStz493	Myricetin 3-O-beta-D-xylopyranosyl(1-2)-beta-D-glucopyranoside	Flavonoids	Flavonols	C26H28O17	613.14	319.05	612.1326	[M+H]+	1	142449-93-2	-	2074149.144	4755125.649	N/A	15655243.39	3648953.706
Zbdp002392	Piperonylic acid	Phenolic acids	Phenolic acids	C8H6O4	167.03	123.04	166.0266	[M+H]+	3	94-53-1	-	N/A	N/A	N/A	59586.2065	36523.9075
MWS201414	Pro-Asn	Amino acids and derivatives	Amino acids and derivatives	C9H15N3O4	230.11	70.07	229.1063	[M+H]+	3	107856-82-6	-	444026.0075	448175.99	708728.747	328385.2165	366004.858
Zbsp004060	Apigenin-6-C-xyloside-8-C-arabinoside	Flavonoids	Flavones	C25H26O13	535.14	481.11	534.1373	[M+H]+	3	-	-	149363.173	N/A	45885.1755	42594.1825	36682.566
pmn001691	9,12,13-Trihydroxy-10,15-octadecadienoic acid	Lipids	Free fatty acids	C18H32O5	327.22	291.2	328.225	[M-H]-	1	-	-	364681.105	394699.803	835405.57	224715.1745	366931.2605
Hmap010529	Farnesiferol B	Lignans and Coumarins	Coumarins	C24H30O4	383.2155	163.04	382.2144	[M+H]+	3	-	-	84409.1225	40923.0235	28730.023	40641.9005	36716.434
mws1587	L-Norleucine*	Amino acids and derivatives	Amino acids and derivatives	C6H13NO2	132.1	86.1	131.0946	[M+H]+	3	327-57-1	C01933	51391396.76	14560744.71	44531818.62	37137082.83	36850732.8
MWS1926	DL-Leucine*	Amino acids and derivatives	Amino acids and derivatives	C6H13NO2	132.1	86.1	131.0946	[M+H]+	3	328-39-2	-	51391396.76	14560744.71	44531818.62	37137082.83	36850732.8
MWS201403	Lys-Ala	Amino acids and derivatives	Amino acids and derivatives	C9H19N3O3	218.15	84.08	217.1426	[M+H]+	3	17043-71-9	-	551395.8195	410504.413	610972.8725	599878.798	369274.8905
Qmyp101406	solajiangxins H	Terpenoids	Sesquiterpenoids	C18H28O4	309.21	119.09	308.1988	[M+H]+	2	-	-	1654003.523	1012677.131	1477961.695	5062651.187	369621.266
Lcsp001621	Ser-Thr-Ile	Amino acids and derivatives	Amino acids and derivatives	C13H25N3O6	320.1813	189.086	319.1743	[M+H]+	3	-	-	N/A	N/A	N/A	31948.0225	37023.1885
Lmfn004036	Morin 3-alpha-L-lyxopyranoside*	Flavonoids	Flavonols	C20H18O11	433.08	300.03	434.0849	[M-H]-	2	-	-	167767.5545	142466.408	129269.315	133756.418	37064.4935
Lmfn004065	Morin-3-O-arabinoside*	Flavonoids	Flavonols	C20H18O11	433.0776	300.0287	434.0849	[M-H]-	2	-	-	167767.5545	142466.408	129269.315	133756.418	37064.4935
pme0422	Isoferulic Acid*	Phenolic acids	Phenolic acids	C10H10O4	193.0506	134.0374	194.0579	[M-H]-	2	25522-33-2	C10470	898278.303	4011708.388	2208547.037	2542123.578	3719950.391
mws0014	Ferulic acid*	Phenolic acids	Phenolic acids	C10H10O4	193.05	134.04	194.0579	[M-H]-	2	537-98-4	C01494	898278.303	4011708.388	2208547.037	2542123.578	3719950.391
Wcdp010708	Octadeca-2,9,12,15-tetraen-1-ol	Others	Others	C18H30O	263.24	81.07	262.2297	[M+H]+	2	-	-	874114.8625	295358.455	713894.3265	1254826.102	372699.9935
Wccp001353	(1S,12S,14R)-4-methyl-11-oxa-4-azatetracyclo[8.6.1.01,12.06,17]heptadeca-6(17),7,9,15-tetraen-14-ol	Alkaloids	Alkaloids	C16H19NO2	258.14	84.08	257.1416	[M+H]+	3	-	-	5291174.888	919779.442	3701240.68	3169793.455	372801.7085
Lmbn005923	Crepenynic acid	Lipids	Free fatty acids	C18H30O2	277.2173	59.0139	278.2246	[M-H]-	1	2277-31-8	C07289	550190.5035	582042.0515	572271.212	617219.114	373059.9675
Lmcn009122	(7Z)-Hexadecenoic acid*	Lipids	Free fatty acids	C16H30O2	253.2173	235.2087	254.2246	[M-H]-	1	2416-19-5	-	304376.0845	296869.13	479684.2735	452583.0025	373362.2065
mws0361	Palmitoleic Acid*	Lipids	Free fatty acids	C16H30O2	253.22	235.21	254.2246	[M-H]-	1	373-49-9	C08362	304376.0845	296869.13	479684.2735	452583.0025	373362.2065
Lcfp121122	N,N-DimethyldecylamineN-oxide	Alkaloids	Alkaloids	C12H27NO	202.22	57.07	201.2093	[M+H]+	1	2605-79-0	-	479399.7	N/A	90100.2245	55983.7375	37338.883
mws1316	Hydroxygenkwanin	Flavonoids	Flavones	C16H12O6	301.07	258.05	300.0634	[M+H]+	1	20243-59-8	-	1301717.556	927831.696	1856071.684	1749316.37	37405.154
Wbhp009517	Tagalsin P	Terpenoids	Terpene	C18H28O3	293.21	275.2	292.2038	[M+H]+	3	-	-	1711153.492	2096741.98	1977740.743	929730.752	374245.622
pmb2787	9-Oxo-10E,12Z-octadecadienoic acid*	Lipids	Free fatty acids	C18H30O3	293.21	275.2	294.2195	[M-H]-	3	54232-59-6	C14766	286641.1825	273161.9655	171101.324	220443.359	37495.8415
MWStz356	Apigenin-7-O-(6''-O-malonyl)glucoside	Flavonoids	Flavones	C24H22O13	519.11	271.07	518.106	[M+H]+	1	86546-87-4	C10020	82899352.32	8218350.692	10290978.76	24588656.8	37500897.88
Zblp001009	3-pyridine-methanol-O-β-D-glucopyranosyl*	Alkaloids	Pyridine alkaloids	C12H17NO6	272.11	110.06	271.1056	[M+H]+	1	-	-	1718916.129	732268.285	422544.8915	1444196.594	375643.446
Zmgp003645	1-(4-Hydroxy-3-methoxyphenyl)-7-phenylhept-4-en-3-one	Others	Ketone compounds	C20H22O3	311.1663	163.0758	310.1569	[M+H]+	3	-	-	543533.389	1113202.109	786018.627	459090.5625	376408.3875
pma6599	6-Hydroxymethylherniarin	Lignans and Coumarins	Coumarins	C11H10O4	207.0652	85.0284	206.0579	[M+H]+	3	117597-79-2	-	60856.192	900074.4425	48110.1025	55346.5495	376652.0495
pma3649	5-Aminolevulinic Acid	Alkaloids	Alkaloids	C5H9NO3	132.07	86.06	131.0582	[M+H]+	3	106-60-5	C00430	47934702.14	14265628	43198053.2	36074996.56	37734775.4
WaQzp10481	(9R,13R)-10,11-dihydro-12-oxo-15-phytoenoic acid	Lipids	Free fatty acids	C18H30O3	295.23	151.11	294.2195	[M+H]+	2	136845-14-2	-	5497850.252	1263822.858	3874379.48	11242749.92	377605.271
ZbWp003008	N-Ethylphenylalanine	Amino acids and derivatives	Amino acids and derivatives	C11H15NO2	194.12	120.08	193.1103	[M+H]+	3	-	-	86455.851	N/A	49181.811	59310.502	37930.371
mws0045	Quercetin-3-O-rhamnoside(Quercitrin)	Flavonoids	Flavonols	C21H20O11	449.11	303.05	448.1006	[M+H]+	3	522-12-3	C01750	51591.5515	55574.0685	99464.362	132617.8845	38007.5
Cmsp002787	3,4'-Dihydroxy-3',5'-dimethoxypropiophenone	Others	Ketone compounds	C11H14O5	227.09	181.05	226.0841	[M+H]+	3	136196-47-9	-	36012.5305	296529.5855	N/A	233532.52	38037.71
pmd0143	LysoPC 20:0	Lipids	LPC	C28H58NO7P	552.4	184.07	551.3951	[M+H]+	3	108341-80-6	-	247247.793	528427.3425	3248145.553	949255.345	381016.238
Lamp006557	Isomucronulatol-7-O-malonyl glucoside	Flavonoids	Other Flavonoids	C26H30O13	551.18	167.07	550.1681	[M+H]+	2	-	-	3611162.544	298173.514	469005.9405	1753916.911	381461.3655
mws4074	Glabranine*	Flavonoids	Flavanones	C20H20O4	325.1434	149.0233	324.1362	[M+H]+	3	41983-91-9	C09752	76809.7895	104558.1295	50910.013	157035.761	38354.524
MWS1962	cis-Citral	Terpenoids	Monoterpenoids	C10H16O	153.13	83.05	152.1201	[M+H]+	3	5392-40-5	C09847	845546.4695	850843.0745	1012583.479	1208724.855	383556.925
Qmwp111506	1-Methyl-2-[(Z)-6-undecyl]-4(1H)-quinolone	Alkaloids	Alkaloids	C21H29NO	312.2312	81.0693	311.2249	[M+H]+	3	-	-	N/A	185565.689	92650.22	N/A	38364.6405
pmb0532	Inosine 5'-monophosphate	Nucleotides and derivatives	Nucleotides and derivatives	C10H13N4O8P	349.05	137.05	348.0471	[M+H]+	3	131-99-7	C00130	16730.823	N/A	N/A	N/A	383662.4655
MWStz664	Geldanamycin	Alkaloids	Alkaloids	C29H40N2O9	559.27	280.12	560.2734	[M-H]-	2	30562-34-6	C11222	100845.8255	49219.4645	39592.5075	65802.7875	38367.8485
Wahln02928	4-O-Feruloylquinic acid Glucoside	Phenolic acids	Phenolic acids	C23H30O14	529.16	193.05	530.1636	[M-H]-	2	-	-	69168.6455	134964.1825	255970.1375	227643.7525	3849.45
Wcdp007645	9-Oxo-10,12-Octadecadienoic Acid	Lipids	Free fatty acids	C18H30O3	295.23	151.11	294.2195	[M+H]+	1	54665-32-6	-	4870093.555	1104269.689	3626767.247	10123781.4	385328.9835
MWStz538	3',4',5,5',6,7-Hexamethoxyflavone*	Flavonoids	Flavones	C21H22O8	403.1397	373.0922	402.1315	[M+H]+	3	29043-07-0	-	42876.1145	23616.5845	44119.6135	25248.505	38578.442
pmb1912	10-Formyltetrahydrofolic Acid	Alkaloids	Alkaloids	C20H23N7O7	474.17	327.12	473.1659	[M+H]+	3	2800-34-2	C00234	775011.5705	N/A	168853.0705	354631.397	3864129.7
Zbsp002083	Pelargonidin-3,5-O-diglucoside	Flavonoids	Anthocyanidins	C27H31O15+	595.17	271.06	595.1657	[M]+	3	58751-31-8	C08725	67136.516	113097.307	172633.0095	104251.945	38749.147
Lmhn002683	p-Coumaroylcaffeoyltartaric acid	Phenolic acids	Phenolic acids	C22H18O11	457.08	163.04	458.0849	[M-H]-	2	-	-	259725.0955	127262.1685	191495.6735	207802.9995	38800.85
Wcsn010375	Methyl (4E,8E,11E)-5,9,13-trimethyltetradeca-4,8,11-trienoate	Others	Others	C18H30O2	277.2179	59.014	278.2246	[M-H]-	3	-	-	592358.764	599970.7485	605053.6645	643388.384	388400.0195
Lmgn000224	2-Methyl-3-oxosuccinic acid	Organic acids	Organic acids	C5H6O5	145.01	57.03	146.0215	[M-H]-	1	-	C06030	12792168.71	17221637.67	28322716.14	15427671.14	3893868.505
Safn012431	[(2R)-2-(8-carboxyoctanoyloxy)-3-hexadecanoyloxypropyl] 2-(trimethylazaniumyl)ethyl phosphate	Lipids	LPC	C33H64NO10P	664.42	201.11	665.4268	[M-H]-	2	117746-89-1	-	99804.8905	16172.5475	13413.869	29874.5275	38986.488
MWStz697	vibo-Quercitol	Others	Alcohol compounds	C6H12O5	163.0618	71.0143	164.0685	[M-H]-	3	488-76-6	C08259	2093023.709	1702560.355	3916334.96	3661301.963	390354.1585
Wcdp007427	9-Hydroxy-10E,14Z-Octadecadien-12-Ynoic Acid	Lipids	Free fatty acids	C18H28O3	293.21	237.15	292.2038	[M+H]+	1	-	-	145520.9105	259755.712	223002.606	87546.2435	39081.379
pme3184	2'-Deoxyadenosine-5'-monophosphate	Nucleotides and derivatives	Nucleotides and derivatives	C10H14N5O6P	332.08	136.06	331.0682	[M+H]+	3	653-63-4	C00360	155188.8495	126286.817	31937.2495	144269.016	390826.6645
Zahp013600	Octadec-2-enamide*	Alkaloids	Alkaloids	C18H35NO	282.28	69.07	281.2719	[M+H]+	1	-	-	779624.7265	1674565.161	2318866.525	1531677.559	3911635.566
Wccp011838	Octadec-8-enamide*	Alkaloids	Alkaloids	C18H35NO	282.2791	69.0696	281.2719	[M+H]+	1	-	-	779624.7265	1674565.161	2318866.525	1531677.559	3911635.566
Zkep1310	4-Hydroxy-l-tryptophan*	Amino acids and derivatives	Amino acids and derivatives	C11H12N2O3	221.09	130.06	220.0848	[M+H]+	1	25242-90-4	C21777	490495.184	54322.23	925691.3535	445244.454	39132.404
MWS0812	Trimethylamine N-Oxide*	Alkaloids	Alkaloids	C3H9NO	76.0757	58.0723	75.0684	[M+H]+	3	1184-78-7	C01104	17098.639	25978.138	91637.256	94656.935	39134.8775
MWS2050	1-Aminopropan-2-ol*	Alkaloids	Alkaloids	C3H9NO	76.08	58.07	75.0684	[M+H]+	3	78-96-6	C05771	17098.639	25978.138	91637.256	94656.935	39134.8775
MW0151388	Ile-Cys-Tyr	Amino acids and derivatives	Amino acids and derivatives	C18H27N3O5S1	420.15	136.08	397.1671418	[M+Na]+	3	-	-	3251022.495	313294.797	1256438.674	4620861.408	39138.0165
mws0289	LysoPE 18:1*	Lipids	LPE	C23H46NO7P	480.31	339.29	479.3012	[M+H]+	3	89576-29-4	-	2236108.841	1908580.929	3220749.394	1610517.687	3916371.301
Lajp009638	7-Methoxy-8-(3-methylbuta-1,3-dien-1-yl)-2H-chromen-2-one	Lignans and Coumarins	Coumarins	C15H14O3	243.1	131.05	242.0943	[M+H]+	3	112667-50-2	-	64196.3315	93653.413	64761.5325	75065.872	39182.695
Safp022210	6-hydroxy-5-[(3E)-5-hydroxy-3-methylpent-3-en-1-yl]-1,1,4a,6-tetramethyl-decahydronaphthalen-2-yl acetate	Terpenoids	Ditepenoids	C22H38O4	367.28	349.28	366.277	[M+H]+	3	-	-	210043.6425	485485.8345	1134053.119	1974580.78	392592.6375
Zbsp007566	Tricin-4'-O-guaiacylglycerol-5-O-Feruloyl	Flavonoids	Flavones	C37H34O14	703.2	331.08	702.1949	[M+H]+	3	-	-	N/A	N/A	N/A	N/A	39282.679
Wmzn000227	2,2-Dimethylsuccinic acid	Organic acids	Organic acids	C6H10O4	145.06	109.04	146.0579	[M-H]-	2	597-43-3	-	69527.216	28232.5515	66819.9355	90082.3785	392907.253
MW0012052	5,8,14-Eicosatrienoic acid, 11,12-dihydroxy-, (5Z,8Z,14Z)-	Lipids	Free fatty acids	C20H34O4	339.25	321.24	338.2457097	[M+H]+	3	-	-	209002.3535	43125.3835	665106.0455	1092911.714	39300.0155
mws0949	8,9-Dihydroxy-5Z,11Z,14Z-eicosatrienoic acid	Lipids	Free fatty acids	C20H34O4	337.24	127.08	338.2457	[M-H]-	2	192461-96-4	C14773	13481.556	N/A	25920.926	44899.7935	3948.9735
mws0264	D-Trehalose*	Others	Saccharides	C12H22O11	341.11	119.03	342.1162	[M-H]-	1	99-20-7	C01083	13604550.42	14987070	11718152.91	10353844.72	3966923.497
pme0519	D-Sucrose*	Others	Saccharides	C12H22O11	341.11	119.03	342.1162	[M-H]-	1	57-50-1	C00089	13604550.42	14987070	11718152.91	10353844.72	3966923.497
mws2186	Avicularin(Quercetin-3-O-α-L-arabinofuranoside)*	Flavonoids	Flavonols	C20H18O11	435.09	303.05	434.0849	[M+H]+	2	572-30-5	C22608	231117.6705	533177.63	215838.594	294675.8065	39741.906
zjbp110818	6,7-Dimethoxy-2-(2-phenylethyl)chromone*	Others	Chromone	C19H18O4	311.13	151.08	310.1205	[M+H]+	2	84294-87-1	-	318974.72	580648.9145	1288192.643	715371.7855	397568.293
Hmcp002316	Isorhamnetin-3-O-arabinoside	Flavonoids	Flavonols	C21H20O11	449.11	317.06	448.1006	[M+H]+	3	-	-	21795.1175	13005.459	138606.6955	N/A	3981.9225
Ymlp005019	Aloin A	Quinones	Anthraquinone	C21H22O9	419.1332	239.0766	418.1264	[M+H]+	3	1415-73-2	C10305	101255.027	24415.3995	168984.927	48570.505	39854.4425
Lmmp001673	2-Ethyl-3-methylmaleimide-N-glucoside	Alkaloids	Alkaloids	C13H19NO7	302.12	140.07	301.1162	[M+H]+	3	-	-	N/A	N/A	1831784.068	1097638.476	400580.0435
Wacyp01167	(6-amino-3-oxohexan-2-yl)proline	Amino acids and derivatives	Amino acids and derivatives	C11H20N2O3	229.15	142.09	228.1474	[M+H]+	1	-	-	5954876.218	9346020.151	14337193.9	5547253.123	4006067.273
Lmgp002501	Dhurrin 6'-glucoside	Alkaloids	Alkaloids	C20H27NO12	474.16	312.11	473.1533	[M+H]+	3	-	-	35006.564	N/A	69142.514	37882.4505	40126.6895
Wacyp04478	4-(2,6-Dihydroxybenzoyl)-3-Formyl-5-Hydroxybenzoic acid	Phenolic acids	Phenolic acids	C15H10O7	303.05	165.02	302.0427	[M+H]+	2	127448-92-4	-	1721539.062	2353693.964	N/A	1596540.266	401763.478
Zbqp003540	L-isoleucyl-L-aspartyl-L-isoleucine	Amino acids and derivatives	Amino acids and derivatives	C16H29N3O6	360.21	198.11	359.2056	[M+H]+	3	-	-	47495.9315	108763.2245	N/A	16757.7555	40192.7885
Ymjm000067	14-Hydroxyvibsanin F	Terpenoids	Ditepenoids	C20H32O3	321.24	179.14	320.2351	[M+H]+	3	-	-	1485870.983	201938.27	7702648.381	7725712.361	402153.5405
pme3017	2-Aminoisobutyric acid	Organic acids	Organic acids	C4H9NO2	104.07	58.07	103.0633	[M+H]+	2	62-57-7	C03665	8181362.71	4058070.124	13237833.05	21876514.34	4026365.185
Zbqn004681	N-acetyl-tryptophan	Amino acids and derivatives	Amino acids and derivatives	C13H14N2O3	245.09	203.08	246.1004	[M-H]-	1	-	-	6436060.214	966236.958	1332096.592	15918624.35	402877.5455
pmp001273	LysoPC 18:2	Lipids	LPC	C26H50NO7P	520.34	184.07	519.3325	[M+H]+	2	-	-	578316.39	404663.2665	614171.256	451937.5615	404777.0055
Lcfn121126	4-Methylene-2-octyl-5-oxotetrahydrofuran-3-carboxylicacid(C75)	Others	Lactones	C14H22O4	253.14	209.16	254.1518	[M-H]-	2	218137-86-1	-	24927.0815	20253.153	27879.1115	15842.28	40540.2325
mws0248	Uridine	Nucleotides and derivatives	Nucleotides and derivatives	C9H12N2O6	243.06	110.02	244.0695	[M-H]-	1	58-96-8	C00299	267002.9365	73739.7675	388599.8505	123075.6235	40542.0275
Waln011222	2-(2,3-dihydroxypropoxy)-3-(((2-(dimethylamino)ethoxy)(hydroxy)phosphoryl)oxy)propyl palmitate*	Lipids	LPE	C26H54NO9P	554.34	255.23	555.3536	[M-H]-	1	-	-	4503613.79	3402505.927	7165046.996	4831976.687	4063949.784
pme3437	Eudesmic acid (3,4,5-trimethoxybenzoic acid)	Phenolic acids	Phenolic acids	C10H12O5	213.08	154.06	212.0685	[M+H]+	3	118-41-2	-	43586.2505	48525.8925	N/A	N/A	40645.381
MW0109338	Pro-Thr-Arg	Amino acids and derivatives	Amino acids and derivatives	C15H28N6O5	395.21	86.1	372.2121181	[M+Na]+	3	-	-	N/A	50486838.16	N/A	N/A	407272.9395
mws1051	S-Adenosylmethionine	Amino acids and derivatives	Amino acids and derivatives	C15H23N6O5S+	399.14	250.09	399.1445	[M]+	3	485-80-3	-	2000017.049	1359010.483	1324306.332	1207381.511	4074731.414
Wagp009413	5,7-Dihydroxy-3,4',6,8-tetramethoxyflavone*	Flavonoids	Flavonols	C19H18O8	375.11	345.06	374.1002	[M+H]+	1	50461-86-4	-	9311.42	6420.4175	25088.831	207601.047	40816.126
Saln003418	4-(Beta-D-Glucopyranosyloxy)-2,4',6-Trihydroxybenzophenone	Others	Ketone compounds	C19H20O10	407.1	287.06	408.1056	[M-H]-	2	-	-	388176.7625	808524.6535	1470528.649	691790.9405	408424.868
Cmyp001700	Hydrohydrastinine	Alkaloids	Isoquinoline alkaloids	C11H13NO2	192.1022	177.0787	191.0946	[M+H]+	3	494-55-3	-	N/A	N/A	N/A	N/A	408486.4435
MW0168304	Docosa-4,10,13,16-tetraenoic acid	Lipids	Free fatty acids	C22H36O2	391.29	59.01	332.2715305	[M+CH3COO]-	3	-	-	423732.591	389369.401	368153.1935	499404.699	409016.0055
Waln011524	1-(2,3-dihydroxypropoxy)-3-(((2-(dimethylamino)ethoxy)(hydroxy)phosphoryl)oxy)propan-2-yl palmitate*	Lipids	LPE	C26H54NO9P	554.35	255.23	555.3536	[M-H]-	1	-	-	4553215.668	2996133.868	7046792.721	4452837.68	4092795.48
Wahln11065	Irone	Terpenoids	Monoterpenoids	C14H22O	205.16	189.13	206.1671	[M-H]-	3	-	-	4348427.743	2635455.122	4185238.818	3481828.592	4100052.402
Lskp211388	Savinin	Lignans and Coumarins	Lignans	C20H16O6	353.1029	135.0432	352.0947	[M+H]+	3	493-95-8	-	7337384.089	7927086.497	6211855.32	8650100.748	4104192.61
pmp000003	Nepetin (5,7,3',4'-Tetrahydroxy-6-methoxyflavone)*	Flavonoids	Flavones	C16H12O7	317.07	302.04	316.0583	[M+H]+	3	520-11-6	-	6377.308	N/A	4547.704	8961.3785	411349.6805
Hmqp006235	LysoPC 18:4	Lipids	LPC	C26H46NO7P	516.3	184.07	515.3012	[M+H]+	1	-	-	441899.757	429695.325	1038016.233	564542.5335	411655.852
Hmhp001812	2'-O-Methyladenosine	Nucleotides and derivatives	Nucleotides and derivatives	C11H15N5O4	282.12	136.06	281.1124	[M+H]+	1	2140-79-6	-	N/A	447691.173	68465.8245	N/A	411989.1315
Wafp002664	1-O-p-Coumaroyllysine	Alkaloids	Phenolamine	C15H20N2O4	293.16	147.04	292.1423	[M+H]+	2	-	-	N/A	N/A	74935.39	61689.837	412132.795
ML10197929	Creatine	Amino acids and derivatives	Amino acids and derivatives	C4H9N3O2	130.09	88.04	131.0695	[M-H]-	3	57-00-1	C00300	50236.4635	33654.135	34518.5405	43301.7455	41320.182
Wcdn001824	2,5-Dihydroxybenzoic acid-5-O-glucoside	Phenolic acids	Phenolic acids	C13H16O9	315.07	153.02	316.0794	[M-H]-	1	-	-	1686587.544	2591606.738	8322334.153	1320705.909	4137370.081
Lmhp008440	LysoPE 15:1*	Lipids	LPE	C20H40NO7P	438.26	297.24	437.2542	[M+H]+	2	-	-	170904.413	378605.7075	223129.7335	307053.0175	413766.5885
Qmhp090801	4-Methoxy-2(1H)-quinolinone	Alkaloids	Phenolamine	C10H9NO2	176.0693	133.0518	175.0633	[M+H]+	3	-	-	55514.1235	49673.1755	129532.882	119218.911	41382.5255
MWSmce040	Isovanillin	Others	Aldehyde compounds	C8H8O3	153.05	65.04	152.0473	[M+H]+	3	621-59-0	-	125096.097	N/A	114220.8585	116237.5415	414591.5
Zmqp003920	Ile-Trp	Amino acids and derivatives	Amino acids and derivatives	C17H23N3O3	318.18	188.07	317.1739	[M+H]+	2	13589-06-5	-	90064.528	15107.086	56432.08	88581.339	41533.9415
Wasn004683	Protocatechuic acid 1-O-(Glucosylvanilloyl)	Phenolic acids	Phenolic acids	C21H22O12	465.1	303.05	466.1111	[M-H]-	1	-	-	369822.2765	373952.761	1631575.206	300476.6815	415501.096
pmb0874	LysoPE 18:2(2n isomer)	Lipids	LPE	C23H44NO7P	478.29	337.27	477.2855	[M+H]+	1	-	-	1035791.245	587134.262	698767.039	771486.575	415526.8575
Lmdn001560	6-DeoxyCatalpol	Terpenoids	Monoterpenoids	C15H22O9	345.12	165.06	346.1264	[M-H]-	3	99499-99-7	-	18714.6605	93195.7915	70890.6315	18001.1545	41581.4305
Wacyp05914	3,4-O-Di-p-Coumaroylshikimic acid	Phenolic acids	Phenolic acids	C25H22O9	467.13	147.04	466.1264	[M+H]+	1	-	-	1371177.518	53712.27	2341341.155	2007899.256	41592.608
Lcfp121094	PC(14:0/20-HDoHE)	Lipids	LPC	C44H76NO9P	794.53	184.07	793.5258	[M+H]+	2	-	-	256766.785	164021.729	295617.6185	177937.1555	416687.048
pmb0197	N7-Methylguanosine	Nucleotides and derivatives	Nucleotides and derivatives	C11H15N5O5	298.11	166.07	297.1073	[M+H]+	3	20244-86-4	C20674	173938.3455	93510.2885	129185.533	118784.496	417076.8905
Lahp003599	Homoeriodictyol-7,4'-di-O-β-D-glucopyranoside	Flavonoids	Flavanones	C28H34O16	627.19	303.09	626.1847	[M+H]+	3	-	-	2062084.582	1276939.505	200958.766	1980408.292	41710.878
pmf0348	2,6-Dimethyl-7-octene-2,3,6-triol	Terpenoids	Monoterpenoids	C10H20O3	187.13	97.06	188.1412	[M-H]-	3	73815-21-1	-	3252858.292	2360815.43	3961374.076	2425266.904	4173889.38
MWStz459	3,5,4'-Trihydroxy-7-methoxyflavone (Rhamnocitrin)	Flavonoids	Flavonols	C16H12O6	301.07	286.05	300.0634	[M+H]+	2	569-92-6	C17059	N/A	42114.58	73492.39	128948.5065	41808.679
pmd0146	LysoPC 20:2(2n isomer)	Lipids	LPC	C28H54NO7P	548.37	184.07	547.3638	[M+H]+	3	-	-	10205195.4	14053120.88	8879894.597	9628575.391	4181752.369
MWS1844	2-Pentyl-3-phenyl-2-propenal	Others	Aldehyde compounds	C14H18O	203.14	129.07	202.1358	[M+H]+	3	122-40-7	C12288	39273.1605	36280.625	50722.8155	31670.23	41864.6885
Wasn007507	Dehydroxy-Dihydroabscisic Acid 4'-O-glucoside	Organic acids	Organic acids	C21H32O8	411.2	249.15	412.2097	[M-H]-	3	-	-	331162.655	82693.746	377180.665	277081.8945	41922.5705
mws0369	Arachidonic Acid	Lipids	Free fatty acids	C20H32O2	303.23	259.24	304.2402	[M-H]-	1	506-32-1	C00219	69798.198	174777.9215	823233.15	203076.2545	41926.462
pmc0066	2'-Deoxyinosine-5'-monophosphate	Nucleotides and derivatives	Nucleotides and derivatives	C10H13N4O7P	333.06	137.05	332.0522	[M+H]+	3	3393-18-8	C06196	340685.375	1621748.219	229930.5	92123.6735	419496.367
Lmbn013410	2,4-Di-Tert-Butylphenol*	Others	Others	C14H22O	205.1598	189.1267	206.1671	[M-H]-	1	96-76-4	-	4579271.875	2760337.182	4291849.189	3557812.845	4196991.822
Lmln010063	2,6-Di-tert-butylphenol*	Others	Others	C14H22O	205.16	189.13	206.1671	[M-H]-	1	128-39-2	-	4579271.875	2760337.182	4291849.189	3557812.845	4196991.822
pme2253	L-Gulono-1,4-Lactone*	Others	Saccharides	C6H10O6	177.04	59.01	178.0477	[M-H]-	2	1128-23-0	C01040	2107362.003	972777.1015	2487519.318	1567300.653	419904.978
MWSmce220	D-Glucono-1,5-lactone*	Others	Saccharides	C6H10O6	177.0449	59.0139	178.0477	[M-H]-	2	90-80-2	C00198	2107362.003	972777.1015	2487519.318	1567300.653	419904.978
MWS201474	Tyr-His	Amino acids and derivatives	Amino acids and derivatives	C15H18N4O4	319.14	156.08	318.1328	[M+H]+	3	3788-44-1	-	37027.8865	13433.171	48636.421	30685.2165	42025.1385
pmd0147	LysoPC 20:2	Lipids	LPC	C28H54NO7P	548.37	184.07	547.3638	[M+H]+	3	-	-	11290916.97	13979068.86	9097201.937	10034663.11	4204361.878
MWSmce203	D-Cellobiose	Others	Saccharides	C12H22O11	341.12	73.03	342.1162	[M-H]-	1	528-50-7	-	140086.9565	121352.179	124218.868	104293.467	42059.4345
mws1488	Palmitic acid	Lipids	Free fatty acids	C16H32O2	255.23	237.22	256.2402	[M-H]-	1	57-10-3	C00249	43572.452	51480.878	50968.6425	35709.3135	42157.385
pmp000589	Quercetin-7-O-(6''-malonyl)glucoside	Flavonoids	Flavonols	C24H22O15	551.1	303.05	550.0959	[M+H]+	1	98767-37-4	-	2045350.089	289189.4845	10396143.1	3728295.296	4231996.816
pme0282	Phthalic acid	Phenolic acids	Phenolic acids	C8H6O4	165.02	77.04	166.0266	[M-H]-	3	88-99-3	C01606	34928.33	20692.782	108037.4485	20017.161	42349.2915
Zbsn003878	Vicenin-3	Flavonoids	Flavones	C26H28O14	563.15	353.07	564.1479	[M-H]-	3	59914-91-9	-	35245.643	15008.487	25906.9195	9364.7945	42376.3505
MW0054480	Lyngbic acid	Lipids	Free fatty acids	C15H28O3	255.2	209.19	256.2038449	[M-H]-	3	70607-97-5	-	42717.8455	149649.761	931269.752	153053.1025	4249372.911
mws0055	Tangeretin (4',5,6,7,8-Pentamethoxyflavone)	Flavonoids	Flavones	C20H20O7	373.13	343.09	372.1209	[M+H]+	3	481-53-8	C10190	68147.9275	28667.328	65350.5795	42922.4945	42621.0295
Yalp006043	2-((3,16-dihydroxy-17-(1-hydroxyethyl)-10,13-dimethyl-2,3,4,5,8,9,10,11,12,13,14,15,16,17-tetradecahydro-1H-cyclopenta[a]phenanthren-2-yl)oxy)-6-(((3,4,5-trihydroxy-6-methyltetrahydro-2H-pyran-2-yl)oxy)methyl)tetrahydro-2H-pyran-3,4,5-triol	Terpenoids	Triterpene	C33H54O13	659.36	335.26	658.3564	[M+H]+	3	-	-	1384415.26	1518616.866	1218480.431	1677294.811	426530.7315
Qahp007065	Periseoside E*	Steroids	Steroidal saponins	C33H54O13	659.37	335.26	658.3564	[M+H]+	3	-	-	1384415.26	1518616.866	1218480.431	1677294.811	426530.7315
pmb2640	Dodecanoic acid (Lauric acid)	Lipids	Free fatty acids	C12H24O2	199.17	199.17	200.1776	[M-H]-	3	143-07-7	C02679	471800.513	273968.143	557893.635	321580.741	427942.2005
MWSmce017	Daphnetin	Lignans and Coumarins	Coumarins	C9H6O4	179.03	133.03	178.0266	[M+H]+	3	486-35-1	C03093	1098332.093	N/A	501886.195	989101.215	428908.8775
Zbqp001937	2,6-diamino-7-methyl-5-oxooctanoic acid	Amino acids and derivatives	Amino acids and derivatives	C9H18N2O3	203.14	130.05	202.1317	[M+H]+	2	-	-	N/A	83299.588	N/A	3705496.865	429849.2555
Zmhp003784	Gossypetin-7-O-(3''-glucosyl)rhamnoside; Rhodioflavonoside	Flavonoids	Flavonols	C27H30O17	627.16	465.1	626.1483	[M+H]+	1	-	-	528655.458	4738411.719	4406018.323	818927.3285	430374.42
Lcfp007308	5,7-Dihydroxy-3,3',4',5'-tetramethoxyflavone*	Flavonoids	Flavones	C19H18O8	375.11	345.06	374.1002	[M+H]+	1	14585-04-7	-	8886.309	N/A	25025.8945	192628.4995	43136.8745
Zmln002252	Sideretin (5,7,8-Trihydroxy-6-methoxycoumarin)	Lignans and Coumarins	Coumarins	C10H8O6	223.03	149.03	224.0321	[M-H]-	2	2177290-23-0	C22007	90789.3685	65772.9335	41830.4275	28205.4665	4315459.855
pmf0293	1-Octadecanol	Lipids	Free fatty acids	C18H38O	269.29	209.23	270.2923	[M-H]-	3	112-92-5	-	485926.7255	463412.431	425134.662	342546.8265	432541.0225
pmp001310	6-Hydroxykaempferol-3,6-O-Diglucoside*	Flavonoids	Flavonols	C27H30O17	627.16	303.1	626.1483	[M+H]+	1	-	-	1846496.785	1411070.053	224911.213	2165806.229	43355.7315
MWStz568	6-Hydroxykaempferol 3,6-diglucoside*	Flavonoids	Flavonols	C27H30O17	627.16	303.05	626.1483	[M+H]+	1	142674-16-6	-	1846496.785	1411070.053	224911.213	2165806.229	43355.7315
Lmtn001630	2-Glucosyloxy-2-phenylacetic acid amide	Alkaloids	Alkaloids	C14H19NO7	312.11	150.05	313.1162	[M-H]-	2	-	-	N/A	N/A	18269.271	N/A	4338905.119
Lmtp004915	3,5-Dihydroxy-3',4'-diacetoxylstilbene-3-O-glucoside	Others	Stilbene	C24H26O11	491.15	329.1	490.1475	[M+H]+	3	-	-	62511.768	73867.782	36853	34040.1905	43403.1765
MWS201388	Asn-Hyp	Amino acids and derivatives	Amino acids and derivatives	C9H15N3O5	246.11	141.07	245.1012	[M+H]+	3	844640-50-2	-	46357.0135	57008.9625	N/A	N/A	43453.132
Lshp011101	Narciclasine 4-Glucopyranoside	Alkaloids	Piperidine alkaloids	C20H23NO12	470.1269	308.0758	469.122	[M+H]+	3	-	-	82977.1945	N/A	N/A	72782.078	43466.4535
Hmgp003641	Chrysoeriol-6-C-rhamnoside-7-O-rhamnoside	Flavonoids	Flavones	C28H32O14	593.18	447.13	592.1792	[M+H]+	3	-	-	227484.0655	147063.1915	724680.5	175865.549	434720.0245
Lajp006434	3',5'-dihydroxy-5,7,4'-trimethoxyflavone-3'-glucoside	Flavonoids	Flavones	C24H26O12	507.15	345.1	506.1424	[M+H]+	3	-	-	69199.453	114750.4675	1878768.732	62085.937	43504.218
Walp004752	2-Aminododecane-1,4-diol	Lipids	Sphingolipids	C12H27NO2	218.21	88.08	217.2042	[M+H]+	1	-	-	1012147.545	616627.7295	487806.074	398630.105	436126.1385
Lmwp102711	1-Oxo-1,2,3,4-tetrahyro-β-carboline	Alkaloids	Alkaloids	C11H10N2O	187.09	132.08	186.0793	[M+H]+	2	-	-	97265.5435	42639.66	42420.203	27721.3655	43675.8225
MWSHC2053	5-Demethoxynobiletin; 3',4',6,7,8-Pentamethoxyflavone*	Flavonoids	Flavones	C20H20O7	373.13	312.1	372.1209	[M+H]+	1	42206-91-7	-	5157.4365	5451.3805	13322.0075	N/A	4368017.224
mws0889	D-Threonic Acid	Others	Saccharides	C4H8O5	135.03	75.01	136.0372	[M-H]-	1	3909-12-4	C21649	3710553.447	3165655.948	1607880.494	2189577.034	436829.6655
Zmtn001661	Vanilloloside	Others	Alcohol compounds	C14H20O8	315.11	153.02	316.1158	[M-H]-	1	74950-96-2	-	2001068.999	3498597.202	8995451.4	2806798.595	4369840.429
Wbtn004512	1,8-dihydroxy-4,5-dimethoxy-3-{[(2s,3r,4s,5s,6r)-3,4,5-trihydroxy-6-(hydroxymethyl)oxan-2-yl]oxy}xanthen-9-one	Flavonoids	Other Flavonoids	C21H22O12	465.1	303.05	466.1111	[M-H]-	2	-	-	229772.0495	154242.886	462237.8955	117519.475	43818.063
ZBN0217	Chrysoeriol-6-C-glucoside (Isoscoparin)	Flavonoids	Flavones	C22H22O11	461.1084	313.0745	462.1162	[M-H]-	3	20013-23-4	C05990	N/A	42260.8965	144391.4995	41906.9215	43858.3225
MWStz479	Isokaempferide	Flavonoids	Flavonols	C16H12O6	299.06	255.03	300.0634	[M-H]-	1	1592-70-7	C05902	N/A	N/A	N/A	N/A	4387439.951
Lcfp121148	2-aminohexadec-4-ene-1,3-diol	Lipids	Sphingolipids	C16H33NO2	272.26	254.25	271.2511	[M+H]+	1	-	-	408676.5835	528941.951	622682.2845	395802.9205	439619.0015
MWSHY0019	Hesperetin-7-O-neohesperidoside(Neohesperidin)*	Flavonoids	Flavanones	C28H34O15	611.2	303.09	610.1898	[M+H]+	3	13241-33-3	C09806	N/A	363605.4245	67512.0565	N/A	44009.3055
MWSHY0116	Hesperetin-7-O-rutinoside (Hesperidin)*	Flavonoids	Flavanones	C28H34O15	611.2	303.09	610.1898	[M+H]+	3	520-26-3	C09755	N/A	363605.4245	67512.0565	N/A	44009.3055
Wcsn008822	Methyl (4E,6E,8E,10E,13Z,18E)-5,7,9,11,13,16,17-heptamethylicosa-4,6,8,10,13,18-hexaenoate	Others	Others	C28H44O2	411.33	205.16	412.3341	[M-H]-	1	-	-	523782.434	235443.8915	375899.494	459110.399	440115.276
MWS201469	Glu-Arg	Amino acids and derivatives	Amino acids and derivatives	C11H21N5O5	304.16	175.12	303.1543	[M+H]+	3	7219-59-2	-	165815.853	45700.474	191264.502	207380.086	44024.03
Hmcn000192	Sedoheptulose	Others	Saccharides	C7H14O7	209.07	59.01	210.074	[M-H]-	1	3019-74-7	C02076	633925.918	659749.998	637578.181	639584.0495	440822.479
Wtmn002164	3,4-dimethoxy-2-[(3,4,5-trihydroxy-6-{[(3,4,5-trihydroxy-6-methyloxan-2-yl)oxy]methyl}oxan-2-yl)oxy]xanthen-9-one	Flavonoids	Other Flavonoids	C27H32O14	579.16	579.16	580.1792	[M-H]-	2	-	-	133364.95	2017846.666	56430.898	141724.518	44119.056
Sasn003876	(4R)-4-[(1E,3R)-4-hydroxy-3-{[(2R,3R,4S,5R,6R)-3,4,5-trihydroxy-6-(hydroxymethyl)oxan-2-yl]oxy}but-1-en-1-yl]-3,5,5-trimethylcyclohex-2-en-1-one	Others	Others	C19H30O8	445.21	205.12	386.1941	[M+CH3COOH-H]-	3	-	-	332813.7295	222848.96	548161.4625	543123.026	441740.983
Qmyp101333	Septemlobin F	Terpenoids	Sesquiterpenoids	C18H28O3	293.21	219.17	292.2038	[M+H]+	3	-	-	140277.9305	268339.111	217849.057	122449.9245	44258.499
Zbqn006729	Nortiger thorn aldehyde (1,3-Dihydroxy-2-formyl anthraquinone)	Quinones	Anthraquinone	C15H8O6	283.03	195.04	284.0321	[M-H]-	2	-	-	490619.9905	144967.072	69521.7975	30289.243	443712.1995
MWSslk092	Usnic acid	Others	Ketone compounds	C18H16O7	343.08	328.06	344.0896	[M-H]-	1	125-46-2	C10101	108423.882	97373.9785	421636.65	432946.206	44469.953
Lafp004228	(6R,9R)-3-Oxo-α-ionol-β-D-glucoside*	Terpenoids	Sesquiterpenoids	C19H30O7	371.21	209.15	370.1986	[M+H]+	3	-	-	100661	N/A	53084.418	146453.8055	445763.095
Qmyp101114	9-O-β-D-Glucoside of 3-hydroxy-7,8-didehydro-β-ionol*	Terpenoids	Sesquiterpenoids	C19H30O7	371.2067	209.1543	370.1992	[M+H]+	3	-	-	100661	N/A	53084.418	146453.8055	445763.095
Walbp06373	2-Ethynyl-5-methoxybenzo-1,4-quinone	Quinones	Quinones	C9H6O3	163.04	77.04	162.0317	[M+H]+	3	82511-23-7	-	39870895.84	39918452.07	36491916.98	40968420.33	44615454.99
pmb0645	Hesperetin-6-C-glucoside-7-O-glucoside	Flavonoids	Flavanones	C28H34O16	627.19	465.2	626.1847	[M+H]+	3	-	-	N/A	4641937.275	4208916.559	846770.58	446795.722
Lmhp009497	LysoPE 20:4*	Lipids	LPE	C25H44NO7P	502.29	361.27	501.2855	[M+H]+	2	-	-	16166.0515	36491.9405	216737.1105	26364.8295	44815.729
Haxp011513	Sugiol	Terpenoids	Ditepenoids	C20H28O2	301.22	259.17	300.2089	[M+H]+	2	511-05-7	C21822	25379.7885	99948.818	74628.991	14140.196	44835.603
MWSmce564	Germacrone	Terpenoids	Sesquiterpenoids	C15H22O	219.17	159.12	218.1671	[M+H]+	2	6902-91-6	C16966	44359.584	28037.0535	36689.949	18039.3225	44840.0405
Hmyp002656	Methyl dioxindole-3-acetate	Alkaloids	Plumerane	C11H11NO4	222.08	130.06	221.0688	[M+H]+	3	57061-18-4	-	N/A	43590.104	130739.298	N/A	448933.1355
MWStz371	Protocatechuic acid 4-O-beta-glucoside*	Phenolic acids	Phenolic acids	C13H16O9	315.0714	153.0204	316.0794	[M-H]-	1	7361-59-3	-	1767381.375	3239192.811	8572022.196	2619648.473	4492018.9
pmb2871	1-O-Gentisoyl-β-D-glucoside*	Phenolic acids	Phenolic acids	C13H16O9	315.0722	153.019	316.0794	[M-H]-	1	23445-11-6	-	1767381.375	3239192.811	8572022.196	2619648.473	4492018.9
pmn001367	Protocatechuic acid-4-O-glucoside*	Phenolic acids	Phenolic acids	C13H16O9	315.07	153.02	316.0794	[M-H]-	1	-	-	1767381.375	3239192.811	8572022.196	2619648.473	4492018.9
pme0278	L-Diaminopimelic acid	Amino acids and derivatives	Amino acids and derivatives	C7H14N2O4	191.1	128.07	190.0954	[M+H]+	3	583-93-7	C00666	414861.0805	102593.3395	4556637.516	1473982.016	450326.997
Wamxn02395	Mycarose glucoside	Others	Aldehyde compounds	C13H24O9	323.14	59.01	324.142	[M-H]-	3	-	-	9011889.458	2791187.599	3362743.988	4490515.386	4513422.713
Wasyqn2417	Homomevalonic Acid Glucoside	Organic acids	Organic acids	C13H24O9	323.14	59.02	324.142	[M-H]-	1	-	-	9011889.458	2791187.599	3362743.988	4490515.386	4513422.713
Zbjn003605	1,4-O-di-Caffeoyl-3-O-glucoside Quinic Acid*	Phenolic acids	Phenolic acids	C31H34O17	677.17	515.14	678.1802	[M-H]-	1	-	-	658233.8355	6571555.651	1157459.97	974050.7465	45160.5955
pmb0782	Piperidine	Alkaloids	Piperidine alkaloids	C5H11N	86.1	69.07	85.0891	[M+H]+	3	110-89-4	C01746	4524804.971	2013064.426	7391361.168	7374996.654	4520657.241
Hmmn003964	7-Deoxyloganic acid	Terpenoids	Monoterpenoids	C16H24O9	359.13	197.08	360.142	[M-H]-	1	22487-36-1	C11636	39267.3305	780609.2135	N/A	36179.713	452959.7285
Wcdp006870	13(s)-hydroperoxy-(9z,11e,15z)-octadecatrienoic acid	Lipids	Free fatty acids	C18H30O4	311.22	155.11	310.2144	[M+H]+	1	67597-26-6	C04785	225043.407	118324.4675	203650.921	N/A	453028.2195
Labn006483	Kaempferol caffeoyl rhamnosyl acetyl glucoside	Flavonoids	Flavonols	C38H38O19	797.1968	285.0407	798.2007	[M-H]-	3	-	-	N/A	N/A	N/A	N/A	45312.2995
Lmbn005369	13(S)-HODE;13(S)-Hydroxyoctadeca-9Z,11E-dienoic acid*	Lipids	Free fatty acids	C18H32O3	295.23	195.14	296.2351	[M-H]-	1	10219-69-9	C14762	1148202.119	329424.706	1388317.958	1043076.378	453261.114
MWS00204g	N-Ethylglycine*	Amino acids and derivatives	Amino acids and derivatives	C4H9NO2	104.07	58.07	103.0633	[M+H]+	2	627-01-0	-	8347064.225	4134972.474	14434973.53	20584667.96	4533121.255
pme3033	N,N-Dimethylglycine*	Amino acids and derivatives	Amino acids and derivatives	C4H9NO2	104.0706	58.0651	103.0633	[M+H]+	2	1118-68-9	C01026	8347064.225	4134972.474	14434973.53	20584667.96	4533121.255
mws4017	Ferruginol*	Terpenoids	Ditepenoids	C20H30O	285.2224	285.2224	286.2297	[M-H]-	2	514-62-5	C09092	42476.854	48386.222	279578.7765	78255.9585	453326.528
Zaxn007436	Pimaradienone*	Terpenoids	Ditepenoids	C20H30O	285.22	285.22	286.2297	[M-H]-	2	-	-	42476.854	48386.222	279578.7765	78255.9585	453326.528
Lmtp006213	3'-Hydroxy-3,4,5-trimethoxybibenzyl	Others	Stilbene	C17H20O4	289.14	135.08	288.1362	[M+H]+	2	-	-	136044.0525	85445.7465	98896.8125	276653.158	45339.0315
Latp007436	Normelanothyrsin A*	Terpenoids	Sesquiterpenoids	C18H26O3	291.19	151.07	290.1877	[M+H]+	1	-	-	3713925.731	3723335.02	4328763.775	4247967.234	4539036.484
zjbp110814	6-methoxy-2-[2-(3-hydroxy-4-methoxyphenyl)ethyl]chromone	Others	Chromone	C19H18O5	327.12	137.06	326.1154	[M+H]+	2	-	-	N/A	271709.7285	52370.944	N/A	4539356.501
Wbjp004531	peganoneⅠ-glucose-Rhamnose	Quinones	Anthraquinone	C28H32O14	593.19	285.08	592.1792	[M+H]+	2	-	-	402999.869	151565.4875	977192.9425	199529.3705	454159.315
pmp001288	Acacetin-7-O-rutinoside (Linarin)*	Flavonoids	Flavones	C28H32O14	593.19	285.08	592.1792	[M+H]+	2	480-36-4	-	402999.869	151565.4875	977192.9425	199529.3705	454159.315
MWS5083	Flavin Single Nucleotide(FMN)	Nucleotides and derivatives	Nucleotides and derivatives	C17H21N4O9P	455.1	96.97	456.1046	[M-H]-	3	6184-17-4	C00061	N/A	14518.5465	36172.9045	N/A	454200.977
MWS4312	Butanone acid	Organic acids	Organic acids	C4H6O3	101.03	55.02	102.0317	[M-H]-	3	600-18-0	-	42020.749	28562.8105	47478.7295	25614.7745	45430.552
pme0124	L-Glycyl-L-proline	Amino acids and derivatives	Amino acids and derivatives	C7H12N2O3	173.09	116.07	172.0848	[M+H]+	3	704-15-4	-	2168088.476	174050.0195	1110568.656	1908801.402	454886.2425
Layp005773	Ageconyflavone B-4'-glucoside*	Flavonoids	Flavones	C25H28O12	521.17	359.11	520.1581	[M+H]+	3	-	-	N/A	N/A	N/A	11926.888	455298.2305
MWStz525	Isomucronulatol	Flavonoids	Other Flavonoids	C17H18O5	301.1075	271.0626	302.1154	[M-H]-	3	52250-35-8	-	N/A	N/A	131222.0315	N/A	45575.9435
pmb1754	O-Phosphocholine	Alkaloids	Alkaloids	C5H15NO4P+	184.07	125	184.0733	[M]+	3	107-73-3	C00588	3573784.498	1490734.461	2943155.134	N/A	4561335.706
pmn001694	9,10,13-Trihydroxy-11-Octadecenoic Acid	Lipids	Free fatty acids	C18H34O5	329.23	229.15	330.2406	[M-H]-	1	29907-57-1	C14835	1182771.762	614753.1275	2928870.334	1112936.176	456794.7935
Waymn03248	4-O-Feruloylquinic acid	Phenolic acids	Phenolic acids	C17H20O9	367.1	193.05	368.1107	[M-H]-	1	2613-86-7	-	111197.501	192610.966	1229172.495	466884.5195	45685.659
Wafn011571	alpha-Hydroxylinoleic acid*	Lipids	Free fatty acids	C18H32O3	295.23	195.14	296.2351	[M-H]-	1	57818-44-7	-	1152185.865	327178.322	1426975.565	1044964.071	456920.79
pmn001689	9-Hydroxy-12-oxo-15(Z)-octadecenoic acid*	Lipids	Free fatty acids	C18H32O4	311.2228	223.1717	312.2301	[M-H]-	3	-	C21924	3290507.77	1246100.527	902781.128	786356.989	4584042.957
pmb1096	Indole	Alkaloids	Plumerane	C8H7N	118.07	91.05	117.0578	[M+H]+	1	120-72-9	C00463	N/A	134944.328	N/A	2666191.96	458506.853
Lmsp008264	4'-Hydroxy-5,6,7-trimethoxyflavone	Flavonoids	Flavones	C18H16O6	329.1	268.08	328.0947	[M+H]+	3	6938-18-7	C14986	N/A	N/A	N/A	N/A	45993.935
mws0216	Trans-4-Hydroxy-L-proline*	Amino acids and derivatives	Amino acids and derivatives	C5H9NO3	132.0655	86.0601	131.0582	[M+H]+	3	51-35-4	C01157	N/A	2391387.755	7387649.706	5765024.422	4618288.408
pmf0470	cis-4-Hydroxy-D-proline*	Amino acids and derivatives	Amino acids and derivatives	C5H9NO3	132.0655	86.0601	131.0582	[M+H]+	3	2584-71-6	C03440	N/A	2391387.755	7387649.706	5765024.422	4618288.408
MWS04455	Cis-L-3-hydroxyproline*	Amino acids and derivatives	Amino acids and derivatives	C5H9NO3	132.07	86.06	131.0582	[M+H]+	3	567-35-1	C19706	N/A	2391387.755	7387649.706	5765024.422	4618288.408
Hmlp003068	Meratin*	Flavonoids	Flavonols	C27H30O17	627.15	303.05	626.1483	[M+H]+	1	27215-04-9	-	17740455.17	2061743.123	10328789.62	4942170.171	462234.7095
Zmcp002666	Quercetin-3,7-Di-O-glucoside*	Flavonoids	Flavonols	C27H30O17	627.14	303.05	626.1483	[M+H]+	1	6892-74-6	-	17740455.17	2061743.123	10328789.62	4942170.171	462234.7095
MWSHC20196	10α-Hydroxycadin-4-en-15-al	Terpenoids	Sesquiterpenoids	C15H24O2	237.185	81.0694	236.1776	[M+H]+	3	398147-37-0	-	63452.302	31493.4245	52972.246	N/A	46266.4805
pmp000971	6-Demethoxy-7-methylcapillarisin	Others	Chromone	C16H12O6	301.07	286.05	300.0634	[M+H]+	2	-	-	19224.869	25676.584	81928.719	109084.7645	46327.791
MWS2910	5-Methyl-2'-Deoxycytidine	Nucleotides and derivatives	Nucleotides and derivatives	C10H15N3O4	242.11	126.07	241.1063	[M+H]+	3	838-07-3	C03592	39323.985	141898.303	556347.6105	225103.446	46360.9515
MW0012312	9s,13r-12-Oxophytodienoic Acid	Lipids	Free fatty acids	C18H28O3	291.2	107.09	292.2038449	[M-H]-	3	71606-07-0	-	13621351.64	14507557.98	14352003.05	11001183.53	4647602.899
Lmhp003658	Monohydroxy-trimethoxyflavone-O-(6''-malonyl)glucoside	Flavonoids	Flavones	C27H28O14	577.15	329.1	576.1479	[M+H]+	3	-	-	128329.366	132765.3735	N/A	103349.6085	46506.101
Qahp006824	Periseoside B*	Steroids	Steroidal saponins	C33H54O13	659.37	335.26	658.3564	[M+H]+	3	-	-	1548255.939	1514570.884	1206466.478	1535515.128	465632.297
Lskp211422	Intergristerone A-22-O-galactoside (Sileneoside C)*	Steroids	Steroidal saponins	C33H54O13	659.36	335.26	658.3564	[M+H]+	3	83207-65-2	-	1548255.939	1514570.884	1206466.478	1535515.128	465632.297
Zmhn003269	6-Hydroxyrhein	Quinones	Anthraquinone	C15H8O7	299.02	255.03	300.027	[M-H]-	3	-	-	N/A	N/A	N/A	N/A	4657203.511
Cmyp005063	Grandidentatin	Phenolic acids	Phenolic acids	C21H28O9	425.18	147.04	424.1733	[M+H]+	3	15732-48-6	C10463	685865.368	793297.683	1369997.895	2217520.61	467121.3525
Zaxn007230	Isopimaradieneone*	Terpenoids	Ditepenoids	C20H30O	285.22	285.22	286.2297	[M-H]-	2	-	-	60003.565	38711.7105	304411.876	77196.7505	467487.7495
Zmjp005863	1-Desmethylobtusin	Quinones	Anthraquinone	C17H14O7	331.0823	298.0474	330.074	[M+H]+	3	-	-	N/A	117364.269	65371.067	104210.083	46792.1425
Lacp006108	6-Prenylapigenin malonyl glucoside	Flavonoids	Flavones	C29H30O13	587.1722	339.1223	586.1686	[M+H]+	3	-	-	24702.8095	N/A	190252.2575	N/A	46894.8705
Zbqp001884	Gly-Ala-Phe	Amino acids and derivatives	Amino acids and derivatives	C14H19N3O4	294.14	166.09	293.1376	[M+H]+	3	17922-87-1	-	N/A	N/A	7482.971	N/A	47007.15
Rfmb091	9S-Hydroxy-10E,12Z-octadecadienoic acid*	Lipids	Free fatty acids	C18H32O3	295.23	195.14	296.2351	[M-H]-	1	15514-85-9	C14767	1165227.646	316666.7895	1402648.397	1054661.765	471418.383
Lmlp011159	Nyctanthic acid	Terpenoids	Triterpene	C30H48O2	441.37	177.16	440.3654	[M+H]+	2	465-05-4	-	13505.6565	69767.643	29340.209	31766.2655	47149.6525
pme3200	1-Methylguanidine	Alkaloids	Alkaloids	C2H7N3	74.0713	57.045	73.064	[M+H]+	3	471-29-4	C02294	155821.709	471710.004	78360.065	281287.8115	472226.627
MWS1792	Butylamine	Alkaloids	Alkaloids	C4H11N	74.1	57.07	73.0891	[M+H]+	3	109-73-9	-	155821.709	471710.004	78360.065	281287.8115	472226.627
MWS0559	1,6-anhydro-β-D-glucose	Others	Saccharides	C6H10O5	161.05	71.01	162.0528	[M-H]-	1	498-07-7	-	745868.696	194881.705	673404.86	537912.013	47335.5015
Lcfn121113	Glycerophosphoric acid	Organic acids	Organic acids	C3H9O6P	171.01	78.96	172.0137	[M-H]-	2	57-03-4	C03189	35353.728	866480.037	43636.0455	13211.343	473857.2875
MWStz152	2-(Acetylamino)-3-phenyl-2-propenoic acid*	Alkaloids	Alkaloids	C11H11NO3	206.08	118.07	205.0739	[M+H]+	2	5469-45-4	-	2967635.934	89466.77	1053405.469	7677569.634	474256.6505
MWStz282	3-Hydroxy-3-acetonyloxindole*	Alkaloids	Plumerane	C11H11NO3	206.0813	118.0654	205.0739	[M+H]+	2	33417-17-3	-	2967635.934	89466.77	1053405.469	7677569.634	474256.6505
mws0120	Choline Alfoscerate	Lipids	PC	C8H20NO6P	258.11	104.11	257.1028	[M+H]+	3	28319-77-9	C00670	667803.117	3401147.195	3357550.769	940594.0125	474310.811
Lacn005924	Acetylglucosyl Phellamurin	Flavonoids	Flavanonols	C34H42O17	721.2348	355.1188	722.2422	[M-H]-	3	-	-	N/A	122283.354	44410.147	20091.1055	47456.881
pme0274	6-Aminocaproic acid	Organic acids	Organic acids	C6H13NO2	132.1	69.07	131.0946	[M+H]+	3	60-32-2	C02378	7397693.744	3737767.938	10194362.75	6549947.643	4761985.131
Hahp000801	alanine betaine	Alkaloids	Alkaloids	C5H11NO2	118.08	72.08	117.079	[M+H]+	1	-	-	23269487.13	15419728.44	26570143.3	18980021.21	47680323.85
pme0151	5,6-Dihydrouracil	Nucleotides and derivatives	Nucleotides and derivatives	C4H6N2O2	115.05	98.02	114.0429	[M+H]+	3	504-07-4	C00429	122802.034	N/A	55973.2515	58421.7945	47851.1725
Lmhp008718	LysoPC 17:2*	Lipids	LPC	C25H48NO7P	506.32	184.07	505.3168	[M+H]+	1	-	-	1238848.099	1317520.643	2828276.226	1909294.934	478880.4075
Wamxn03015	Cymarose glucoside	Others	Aldehyde compounds	C13H24O9	323.14	59.01	324.142	[M-H]-	3	-	-	11291798.73	7094128.405	5222211.025	4700529.66	4789306.582
Hmgp001927	Patuletin-7-O-gentiobioside	Flavonoids	Flavonols	C28H32O18	657.1693	333.06	656.1589	[M+H]+	3	-	-	14728.356	N/A	632040.064	41999.1905	47906.0885
MWStz445	Physcion 8-O-beta-D-monoglucoside*	Quinones	Anthraquinone	C22H22O10	445.1131	283.0614	446.1213	[M-H]-	3	23451-01-6	-	102473.7805	14929.248	20794.848	36727.186	47908.532
mws0463	Hesperetin	Flavonoids	Flavanones	C16H14O6	301.07	164.01	302.079	[M-H]-	3	520-33-2	C01709	12121.0045	47663.9565	N/A	98177.1315	4792.08
Labp005049	Dalbergin glucoside	Lignans and Coumarins	Coumarins	C22H22O9	431.13	269.08	430.1264	[M+H]+	1	-	-	835683.0265	204096.8115	154029.861	41442.818	479286.8175
pmp000441	3-Hydroxy-11-oxours-12-en-28-oic acid (11-Keto-ursolic acid)	Terpenoids	Triterpene	C30H46O4	471.35	453.34	470.3396	[M+H]+	3	105870-59-5	-	164765.768	17549.577	171656.403	98493.983	48043.1585
Zmdp003457	Myricetin-3-O-galactoside-3'-O-rhamnoside*	Flavonoids	Flavonols	C27H30O17	627.16	319.05	626.1483	[M+H]+	1	-	-	N/A	N/A	N/A	160737.785	48060.1685
Lmsp003729	Myricetin-3-O-rutinoside*	Flavonoids	Flavonols	C27H30O17	627.1556	319.0456	626.1483	[M+H]+	1	-	-	N/A	N/A	N/A	160737.785	48060.1685
mws1050	O-Acetylserine	Amino acids and derivatives	Amino acids and derivatives	C5H9NO4	148.06	88.04	147.0532	[M+H]+	3	5147-00-2	C00979	N/A	875579.7895	1171077.159	688635.3775	480850.142
mws0178	Chlorogenic acid (3-O-Caffeoylquinic acid)*	Phenolic acids	Phenolic acids	C16H18O9	353.09	191.06	354.0951	[M-H]-	1	327-97-9	C00852	13213098.32	8870918.235	4630082.209	8697940.534	48172.52
MWStz732	Danshenxinkun A	Quinones	PhenAnthraquinones	C18H16O4	295.0993	237.0922	296.1049	[M-H]-	3	65907-75-7	-	40887.253	39082.25	49836.473	43837.288	48299.295
pme2679	L-Allo-isoleucine	Amino acids and derivatives	Amino acids and derivatives	C6H13NO2	132.1	86.1	131.0946	[M+H]+	3	1509-34-8	C21096	N/A	2614680.651	7840152.218	6185694.986	4830168.731
mws4183	Quercetin-3-O-arabinoside	Flavonoids	Flavonols	C20H18O11	433.08	300.03	434.0849	[M-H]-	2	22255-13-6	-	146353.568	127113.5	160928.7635	97346.425	48313.11
ZBN0112	Quercetin-3-O-(2''-O-caffeoyl)glucoside-(1→2)-(6''-Malonyl)glucoside	Flavonoids	Flavonols	C39H38O23	873.1726	505.0979	874.1804	[M-H]-	3	-	-	N/A	N/A	63467.2665	16480.884	48329.087
Lmdp008003	3',5-Dihydroxy-3,4',5',7-tetramethoxyflavone*	Flavonoids	Flavones	C19H18O8	375.1059	345.0567	374.1002	[M+H]+	1	14290-57-4	-	N/A	N/A	19843.625	206052.693	48398.7285
pmn001644	Quercetin-3-O-(2''-O-acetyl)glucuronide	Flavonoids	Flavonols	C23H20O14	519.08	300	520.0853	[M-H]-	2	-	-	109216.3595	110675.839	4491716.831	147196.496	484559.068
mws0376	Fumaric acid	Organic acids	Organic acids	C4H4O4	115	71.01	116.011	[M-H]-	1	110-17-8	C00122	324052.728	212577.1405	385497.593	345431.4895	484829.836
Wcjp002598	8-hydroxyquinoline	Alkaloids	Quinoline alkaloids	C9H7NO	146.06	91.05	145.0528	[M+H]+	1	148-24-3	C19434	4788638.594	N/A	N/A	3521983.462	485696.7735
Wayp003781	N-Hydroxynonanoyl nornicotine glucoside	Alkaloids	Pyridine alkaloids	C24H38N2O7	467.2756	305.2227	466.2674	[M+H]+	3	-	-	2169356.735	3680643.652	3532039.787	674525.0405	485964.793
Lcsp002225	L-Glutaminyl-L-tryptophan	Amino acids and derivatives	Amino acids and derivatives	C16H20N4O4	333.16	188.07	332.1485	[M+H]+	3	66851-83-0	-	N/A	N/A	N/A	N/A	48615.4025
MWStz750	Fallacinol*	Quinones	Anthraquinone	C16H12O6	299.0574	256.0389	300.0634	[M-H]-	2	569-05-1	-	14487.72	35747.723	54079.7545	103293.8735	48645.5855
pmb0786	D-Glucosamine	Others	Saccharides	C6H13NO5	180.09	163.06	179.0794	[M+H]+	3	3416-24-8	C00329	5087015.05	3950830.798	5809398.364	5628260.181	4867827.643
mws0043	Nobiletin (5,6,7,8,3',4'-Hexamethoxyflavone)	Flavonoids	Flavones	C21H22O8	403.14	373.1	402.1315	[M+H]+	3	478-01-3	C10112	96536.9185	36026.2245	82126.809	50584.688	48698.063
Zbqp003191	5-(carbamoyloxy)-2-oxopentyl L-leucinate	Amino acids and derivatives	Amino acids and derivatives	C12H22N2O5	275.16	86.1	274.1529	[M+H]+	3	-	-	187801.2885	393156.8765	107460.5805	372978.801	48783.8665
Lmyn000160	Mucic acid Dimethyl Ester	Organic acids	Organic acids	C8H14O8	237.06	87.01	238.0689	[M-H]-	1	-	-	846817.97	1023315.056	1265412.829	1009797.93	488000.018
MWS201430	Met-Thr	Amino acids and derivatives	Amino acids and derivatives	C9H18N2O4S	251.11	104.05	250.0987	[M+H]+	3	40883-16-7	-	45083.334	10770.9335	36585.821	46600.6985	48882.5585
Lmhp009187	LysoPE 15:0*	Lipids	LPE	C20H42NO7P	440.28	299.26	439.2699	[M+H]+	3	-	-	255444.002	510792.962	421157.936	432008.408	489262.458
MWStz562	7-Oxodehydroabietic acid	Terpenoids	Ditepenoids	C20H26O3	315.2	187.12	314.1882	[M+H]+	2	18684-55-4	-	39130.0895	35285.783	43578.439	21331.9605	48956.343
Smdp009834	Methylfarrerol	Flavonoids	Flavanones	C18H18O5	315.12	181.05	314.1154	[M+H]+	3	-	-	N/A	508012.7485	26301.4295	636729.912	489729.5895
Lmhp010099	LysoPC 22:5	Lipids	LPC	C30H52NO7P	570.36	184.07	569.3481	[M+H]+	3	-	-	37617.6275	214435.7125	278573.1005	53607.4825	48980.9315
Cmbp003769	N5-(1-((Carboxymethyl)amino)-3-((3-(4-hydroxy-3,5-dimethoxyphenyl)allyl)thio)-1-oxopropan-2-yl)glutamine	Alkaloids	Alkaloids	C21H29N3O9S	500.17	161.06	499.1625	[M+H]+	3	-	-	294641.102	58920.7445	17062.185	1174568.851	491214.7685
Wacyn06270	3,5-Di-O-p-Coumaroylquinic acid*	Phenolic acids	Phenolic acids	C25H24O10	483.13	163.04	484.1369	[M-H]-	1	-	-	2986515.588	130973.362	5171499.227	4560157.886	49164.286
Wacyn06184	3,4-Di-O-p-Coumaroylquinic acid*	Phenolic acids	Phenolic acids	C25H24O10	483.13	163.04	484.1369	[M-H]-	1	-	-	2986515.588	130973.362	5171499.227	4560157.886	49164.286
Lacn005887	Noricariside	Flavonoids	Flavonols	C26H30O12	533.16	371.11	534.1737	[M-H]-	3	-	-	N/A	N/A	119748.489	79839.419	49192.884
pmb0706	Quercetin-3-O-(6''-O-malonyl)glucosyl-5-O-glucoside	Flavonoids	Flavonols	C30H32O20	713.16	465.1	712.1487	[M+H]+	2	-	-	N/A	166015.2075	244201.897	N/A	49441.9065
MEDN1751	2-Hexyldecanoic acid	Lipids	Free fatty acids	C16H32O2	279.23	149.02	256.2402304	[M+Na]+	3	25354-97-6	-	50337352.55	38654267.35	54616073.24	48124407.13	49460222.86
MWSprf134	Plantagoside	Flavonoids	Flavanones	C21H22O12	467.12	305.07	466.1111	[M+H]+	3	78708-33-5	C17531	2777708.952	4084143.345	4081191.784	865269.065	494792.2475
Zmyn005384	2R-Hydroxyoctadecanoic Acid*	Lipids	Free fatty acids	C18H36O3	299.26	253.26	300.2664	[M-H]-	1	26633-48-7	C03042	411760.2205	232471.476	2341069.182	387016.2835	4949156.678
Lmhp010514	LysoPE 20:2(2n isomer)	Lipids	LPE	C25H48NO7P	506.32	365.31	505.3168	[M+H]+	1	-	-	1240519.052	1838507.738	697939.484	710037.894	495414.372
Hmdn006566	3,4-Open loop-lupine-4(23),20(29)-diene-24-hydroxy-3-carboxylic acid	Terpenoids	Triterpene	C30H48O3	455.35	455.35	456.3603	[M-H]-	2	-	-	24228.8715	N/A	59490.8075	16114.8945	49692.9435
pmb0981	Adenosine 5'-monophosphate	Nucleotides and derivatives	Nucleotides and derivatives	C10H14N5O7P	348.07	136.06	347.0631	[M+H]+	3	61-19-8	C00020	14549.5225	64313.643	61871.138	26305.368	4971943.179
Wahlp07899	Norephedrin 3-O-(2''-Phenylpropanyl)Glucoside	Alkaloids	Phenolamine	C24H33NO6	432.24	119.09	431.2308	[M+H]+	1	-	-	366509.498	593862.164	725231.2505	419271.904	498542.6565
Lcfp100016	3-Methylsubericacid	Lipids	Free fatty acids	C9H16O4	189.11	55.05	188.1049	[M+H]+	2	34284-35-0	-	605546.1725	1393389.161	639164.8965	725246.102	498732.596
Sasp011923	Glycidyl oleate	Lipids	Glycerol ester	C21H38O3	339.29	69.07	338.2821	[M+H]+	1	5431-33-4	C19426	80390.3975	88042.0285	53518.512	80974.2495	49909.496
Hmtn001120	5-(2-Hydroxyethyl)-2-O-glucosylphenol*	Others	Others	C14H20O8	315.1091	153.0558	316.1158	[M-H]-	1	-	-	2354245.25	2646616.019	10146543.69	3611661.146	4992284.899
pmn001553	Cimidahurinine*	Others	Alcohol compounds	C14H20O8	315.11	153.06	316.1158	[M-H]-	1	142542-89-0	-	2354245.25	2646616.019	10146543.69	3611661.146	4992284.899
Wasdp05565	2,8-bis(hydroxymethyl)-4b,8-dimethyl-5,6,7,8a,9,10-hexahydrophenanthren-3-ol*	Terpenoids	Ditepenoids	C18H26O3	291.2	151.08	290.1882	[M+H]+	1	-	-	2450483.604	1847875.235	3551513.156	2784604.021	4993530.539
Lmhp008744	1-α-Linolenoyl-glycerol-2,3-di-O-glucoside	Lipids	Glycerol ester	C33H56O14	677.37	261.22	676.367	[M+H]+	1	-	-	641268.7625	746686.45	810121.9145	1258460.379	499498.7335
ZBN0229	Tricin-5-O-(6'-O-malonyl)glucoside	Flavonoids	Flavones	C26H26O15	577.1194	329.0694	578.1272	[M-H]-	3	-	-	384428.427	N/A	N/A	80150.9265	50006.542
Hmtp000776	4,5,6-Trihydroxy-2-cyclohexen-1-ylideneacetonitrile	Alkaloids	Alkaloids	C8H9NO3	168.07	105.03	167.0582	[M+H]+	2	-	-	N/A	N/A	N/A	568577.3735	501018.9215
Waptp02740	6-Methoxycoumarin*	Lignans and Coumarins	Coumarins	C10H8O3	177.05	89.04	176.0474	[M+H]+	2	-	-	N/A	422942.331	96736.5	N/A	501204.945
Wdtp002760	γ-L-Glutamyl-L-[S-(4-hydroxyphenylbenzyl)]cysteine glycine	Amino acids and derivatives	Amino acids and derivatives	C17H23N3O7S	414.13	179.05	413.1257	[M+H]+	2	-	-	8192404.257	N/A	108219.1795	409534.59	50172.751
Sasp013729	MG(18:0/0:0/0:0)	Lipids	Free fatty acids	C21H42O4	359.32	341.31	358.3083	[M+H]+	1	22610-61-3	-	1828146.729	415209.06	968348.853	525871.3025	501849.992
MWSHY0058	Luteolin (5,7,3',4'-Tetrahydroxyflavone)*	Flavonoids	Flavones	C15H10O6	287.06	153.02	286.0477	[M+H]+	3	491-70-3	C01514	194047.3105	9107.4035	21982.9745	92336.2845	50292.146
Hmqn004825	Rabdosia acid A*	Lipids	Free fatty acids	C18H30O3	293.21	275.2	294.2195	[M-H]-	3	-	-	421884.8265	189604.7025	286204.755	1046844.322	50296.835
Zmyn004732	2R-hydroxy-9Z,12Z,15Z-octadecatrienoic acid	Lipids	Free fatty acids	C18H30O3	293.21	185.12	294.2195	[M-H]-	3	-	C16342	7230699.462	1028304.106	3631292.2	19716103.32	502992.8145
Lmjp004581	Integracide H	Terpenoids	Triterpene	C36H54O7	599.4	337.21	598.387	[M+H]+	3	-	-	345700.827	168879.8545	537588.865	444096.7265	503140.389
Zahp011689	2,2-dimethylchromene-6-carboxylic acid*	Others	Others	C12H12O3	205.09	149.02	204.0786	[M+H]+	1	34818-56-9	-	5683457.234	4051839.553	6305420.637	5459075.632	5032615.374
Lmap001823	Dhurrin	Alkaloids	Alkaloids	C14H17NO7	312.11	132.04	311.1005	[M+H]+	3	499-20-7	C05143	N/A	127015.9865	90903.393	37361.7945	50335.8305
Hmcn001415	Majoroside	Terpenoids	Monoterpenoids	C17H24O10	387.13	225.07	388.1369	[M-H]-	2	134140-02-6	-	125881.7815	4945376.26	10329317.91	184622.958	503411.3
mws0371	Cis-4,7,10,13,16,19-Docosahexaenoic Acid	Lipids	Free fatty acids	C22H32O2	327.23	283.24	328.2402	[M-H]-	3	6217-54-5	C06429	65183.081	37752.486	179636.55	21986.5915	50391.3645
MWSmce295	1-Arabinosyluracil	Nucleotides and derivatives	Nucleotides and derivatives	C9H12N2O6	245.07	113.03	244.0695	[M+H]+	3	3083-77-0	-	862822.1155	333101.7515	1164943.815	726252.3845	504055.712
MWStz537	3-O-Feruloylquinic acid	Phenolic acids	Phenolic acids	C17H20O9	367.1	193.05	368.1107	[M-H]-	2	1899-29-2	-	144647.477	244136.586	1802801.097	365378.162	50413.864
Lcsp003066	Leu-Glu-Ile	Amino acids and derivatives	Amino acids and derivatives	C17H31N3O6	374.23	243.13	373.2213	[M+H]+	3	-	-	23846.0625	N/A	N/A	29645.7055	50441.639
Lmhp009368	LysoPC 22:6	Lipids	LPC	C30H50NO7P	568.34	184.07	567.3325	[M+H]+	3	-	-	31792.093	338551.179	470463.7735	75383.807	50493.208
MWStz530	Quercetin-3-O-glucose-6''-acetate*	Flavonoids	Flavonols	C23H22O13	505.1	300.03	506.106	[M-H]-	2	54542-51-7	-	935469.302	820170.104	23357085.56	3286419.867	5059383.637
ZBN0073	Quercetin-3-O-(6''-O-acetyl)glucoside*	Flavonoids	Flavonols	C23H22O13	505.0982	300.0247	506.106	[M-H]-	2	-	-	935469.302	820170.104	23357085.56	3286419.867	5059383.637
Lmqp000329	5-Aminoimidazole ribonucleotide	Nucleotides and derivatives	Nucleotides and derivatives	C8H14N3O7P	296.07	104.11	295.0569	[M+H]+	1	25635-88-5	C03373	692288.6415	1060972.71	2214157.148	865386.199	506163.7925
Walbp10476	trans-11-Icosenamide	Lipids	Free fatty acids	C20H39NO	310.31	69.07	309.3032	[M+H]+	1	-	-	560255.524	367012.9345	298069.8445	662464.3165	506167.9335
Lmtp005493	4,4'-Dihydroxy-3,5-dimethoxybibenzyl	Others	Stilbene	C16H18O4	275.13	135.08	274.1205	[M+H]+	3	39499-96-2	C10256	269730.0105	73571.168	117369.4275	456211.4175	50741.647
MWSN0050	Apigenin-6-C-glucoside (Isovitexin)	Flavonoids	Flavones	C21H20O10	431.0978	311.0501	432.1056	[M-H]-	3	38953-85-4	C01714	217665.204	22343.497	182559.099	162309.081	50797.7175
pmf0291	4-Hydroxypyridine	Alkaloids	Pyridine alkaloids	C5H5NO	96.04	68.05	95.0371	[M+H]+	3	626-64-2	-	36231.6275	54484.982	122565.6695	33439.6365	50879.4295
Wmhn008845	Questinol*	Quinones	Anthraquinone	C16H12O6	299.06	256.04	300.0634	[M-H]-	2	35688-09-6	C17811	14243.236	32098.03	55789.1455	101363.1215	50987.589
WaTKp00214	4,7-dimethyl-1,5,6,7a-tetrahydrocyclopenta[c]pyran-1,4a,5,7-tetrol	Terpenoids	Monoterpenoids	C10H16O5	217.11	155.07	216.0998	[M+H]+	3	-	-	41420.214	N/A	64578.3885	49131.0885	50990.8485
Lmgn000160	N-carbamoyl-b-alanine	Amino acids and derivatives	Amino acids and derivatives	C4H8N2O3	131.05	70.03	132.0535	[M-H]-	1	462-88-4	C02642	266631.999	19857.098	206317.1085	1569255.796	511334.2985
Lcsp013328	linoleoyl ethanolamine	Lipids	LPE	C20H37NO2	324.29	62.06	323.2824	[M+H]+	3	68171-52-8	-	60300.661	35511.4655	261430.6415	110522.7855	51179.624
Wafn009770	2,4-Di(2-Methylbutanoyl)-1',3'-Di(Isovaleryl)Sucrose	Others	Saccharides	C32H54O15	677.3425	101.0618	678.3463	[M-H]-	3	-	-	13843.7325	13438.107	8420.7435	18227.214	5119.3315
Ymjm000152	p-Hydroxypheny-β-D-allopyranoside	Others	Others	C12H16O7	271.08	108.02	272.0896	[M-H]-	1	-	-	1486221.669	143557.9295	463567.298	3091860.897	51198.8515
Lskp211346	Neocaesalpin E	Terpenoids	Ditepenoids	C21H32O4	349.24	275.2	348.2301	[M+H]+	3	-	-	22082.389	345228.325	47981.336	45569.4525	512076.682
MWS4295	DL-2-hydroxystearic acid*	Lipids	Free fatty acids	C18H36O3	299.26	253.25	300.2664	[M-H]-	1	629-22-1	-	391412.574	238733.4285	2392265.243	391830.084	5122013.664
Lazp005998	Guaianediol	Terpenoids	Sesquiterpenoids	C15H26O2	239.2011	107.0851	238.1927	[M+H]+	3	-	-	35290.6345	56339.2895	152131.427	36371.84	512415.8
Zbpn005555	Phloretin-4'-O-glucoside (Trilobatin)*	Flavonoids	Chalcones	C21H24O10	435.13	273.08	436.1369	[M-H]-	1	4192-90-9	-	848919.7455	61985.897	249206.1535	653253.7395	51281.874
HJN055	Dihydrocharcone-4'-O-glucoside*	Flavonoids	Chalcones	C21H24O10	435.13	273.08	436.1369	[M-H]-	1	-	-	848919.7455	61985.897	249206.1535	653253.7395	51281.874
Wcdp007388	10,14,16-Octadecatrien-12-Ynoic Acid	Lipids	Free fatty acids	C18H26O2	275.2	133.1	274.1933	[M+H]+	1	-	-	2118086.159	1228356.106	1483411.102	3458197.87	513237.4185
Zmyn002975	3-Feruloyl-sucrose	Phenolic acids	Phenolic acids	C22H30O14	517.159	175.0409	518.1636	[M-H]-	3	-	-	75265.043	91776.408	363401.9695	109347.755	51349.3075
mws2212	Caffeic acid	Phenolic acids	Phenolic acids	C9H8O4	179.03	135.05	180.0423	[M-H]-	2	331-39-5	C01197	101427793.3	91369379.32	58716770.02	85912999.88	51358212.66
pmn001687	Cis-Coutaric acid	Phenolic acids	Phenolic acids	C13H12O8	295.05	163.04	296.0532	[M-H]-	1	67920-37-0	-	N/A	N/A	N/A	N/A	51555271.7
MWSHY0165	Isosakuranetin-7-O-glucoside (Isosakuranin)	Flavonoids	Flavanones	C22H24O10	449.14	287.1	448.1369	[M+H]+	2	491-69-0	-	2775040.143	N/A	684424.489	1157906.387	515997.9625
mws0154	Shikimic acid	Organic acids	Organic acids	C7H10O5	173.05	93.03	174.0528	[M-H]-	3	138-59-0	C00493	558115.1055	60744.7165	114847.351	80176.7855	51712.391
Lahp002608	3,5-Dihydro-2H-Furo[3,2-C]Quinolin-4-One*	Alkaloids	Quinoline alkaloids	C11H9NO2	188.0698	118.0656	187.0633	[M+H]+	1	-	-	N/A	N/A	N/A	N/A	51771.893
Zbzp007301	2-Methoxy-6-undecyl-1,4-benzoquinone	Quinones	Quinones	C18H28O3	293.21	55.05	292.2038	[M+H]+	2	-	-	2055335.834	2614070.17	2291677.596	1143779.142	517968.088
pmb0880	LysoPE 18:0(2n isomer)	Lipids	LPE	C23H48NO7P	482.32	341.31	481.3168	[M+H]+	3	-	-	27196.719	17989.2595	30334.097	22730.6795	51894.421
MWStz396	Gingerglycolipid A	Lipids	Glycerol ester	C33H56O14	675.36	397.13	676.367	[M-H]-	1	145937-22-0	-	15488379.47	15026653.46	11871995.36	12719339.9	5197275.319
pmp001073	Synephrine; 4-[1-Hydroxy-2-(methylamino)ethyl]phenol	Alkaloids	Alkaloids	C9H13NO2	168.1	150.09	167.0946	[M+H]+	3	94-07-5	C04548	2659295.643	768420.013	670863.045	1583599.693	520076.679
MWStz103	S-(5'-Adenosyl)-L-methionine	Amino acids and derivatives	Amino acids and derivatives	C15H22N6O5S	399.15	250.09	398.1372	[M+H]+	1	29908-03-0	C00019	392599.339	N/A	97680.5555	103780.122	520427.532
MWStz716	Steviolmonoside	Terpenoids	Ditepenoids	C26H40O8	481.28	319.22	480.2723	[M+H]+	2	60129-60-4	-	N/A	N/A	N/A	N/A	521191.8855
Wbtn007603	9,11-dimethoxy-2h-[1,3]dioxolo[4,5-b]xanthen-10-one*	Flavonoids	Other Flavonoids	C16H12O6	299.06	284.03	300.0634	[M-H]-	2	-	-	622384.8795	138924.421	313784.7885	2143917.688	522192.8375
pmp000581	Apigenin-7-O-(6''-acetyl)glucoside	Flavonoids	Flavones	C23H22O11	475.12	271.06	474.1162	[M+H]+	1	72741-92-5	-	1049476.277	133878.348	9048986.715	315068.945	52268.203
Walp007214	2-Aminohexadecane-1,5,6-triol	Lipids	Sphingolipids	C16H35NO3	290.27	88.08	289.2617	[M+H]+	1	-	-	266749.627	329377.3045	632082.9555	337520.397	522876.5115
Lcfn121186	floionicacid	Organic acids	Organic acids	C18H34O6	345.23	171.1	346.2355	[M-H]-	2	137-21-3	-	27730.4755	17195.6865	34820.413	79616.3725	5231.866
Lmxp010913	1-(9Z-Octadecenoyl)-2-(9-oxo-nonanoyl)-sn-glycero-3-phosphocholine	Lipids	Glycerol ester	C35H66NO9P	676.45	184.08	675.4475	[M+H]+	1	-	-	11128383.9	480978.52	4153746.447	4786580.381	525396.697
Lmjp001367	Cyanidin 3-O-(beta-D-xylosyl-(1->2)-beta-D-galactoside)	Flavonoids	Anthocyanidins	C26H29O15+	581.15	287.05	581.1501	[M]+	3	-	C20468	1626618.692	52340785.17	N/A	1847708.962	526358.3075
Safp023636	Tributyl citrate	Organic acids	Organic acids	C18H32O7	361.22	129.02	360.2148	[M+H]+	1	77-94-1	-	7890065.166	8477787.834	6568988.541	7638580.349	5284223.7
Wbtn007495	5,8-dihydroxy-10-methoxy-2-propylbenzo[h]chromen-4-one	Others	Ketone compounds	C17H16O5	299.0861	284.033	300.0998	[M-H]-	3	-	-	575112.3855	127850.5465	310824.4945	2149680.624	529377.8835
Lmsn004674	1-O-Cinnamoyl-β-D-glucose	Phenolic acids	Phenolic acids	C15H18O7	309.1	147.05	310.1053	[M-H]-	3	40004-96-4	-	150003.0555	83868.4515	76266.866	96617.385	52947.0685
Lcfn066903	3-Hydroxyoctanedioicacid	Lipids	Free fatty acids	C8H14O5	189.08	129.06	190.0841	[M-H]-	1	73141-47-6	-	6718039.068	96223.1775	725478.971	113855.4835	52968.789
MWSslk120	N-Acetyl-DL-phenylalanine	Amino acids and derivatives	Amino acids and derivatives	C11H13NO3	208.1	120.08	207.0895	[M+H]+	2	2901-75-9	-	N/A	120561.116	N/A	N/A	530569.2535
MWSmce212	Tryptanthrin	Alkaloids	Plumerane	C15H8N2O2	249.06	130.03	248.0586	[M+H]+	3	13220-57-0	C10742	34640.959	10671.075	68172.9545	5909.0215	53107.7215
pme2268	Trigonelline	Alkaloids	Pyridine alkaloids	C7H7NO2	138.06	94.07	137.0477	[M+H]+	3	535-83-1	C01004	149543.5895	1411793.737	N/A	761066.341	53124.6095
pme1738	3-Carbamyl-1-methylpyridinium;(1-Methylnicotinamide)	Alkaloids	Pyridine alkaloids	C7H9N2O	138.08	94.07	137.0715	[M+H]+	3	1005-24-9	C02918	149543.5895	1411793.737	N/A	761066.341	53124.6095
Wafn015217	Hydroxyicosanoic Acid	Lipids	Free fatty acids	C20H40O3	327.29	59.01	328.2977	[M-H]-	1	-	-	69833.63	32712.8115	545416.964	63990.462	53146.078
MWS0132	Oxiglutatione	Amino acids and derivatives	Amino acids and derivatives	C20H32N6O12S2	611.15	306.07	612.152	[M-H]-	1	27025-41-8	C00127	614604.9555	600490.142	23983.444	164700.729	53211.3535
Zmcn005156	4-Feruloyl-5-O-Caffeoylquinic Acid	Phenolic acids	Phenolic acids	C26H26O12	529.13	353.08	530.1424	[M-H]-	1	188742-80-5	-	214546.4175	219903.522	1486743.323	1561516.485	53467.118
pme2550	Cis-Aconitic acid	Organic acids	Organic acids	C6H6O6	173.01	129.02	174.0164	[M-H]-	3	585-84-2	C00417	18604414.88	9357228.446	4632275.056	10028687.09	53548246.82
Lasp003143	1,4-Benzodioxin-6-propanol	Lignans and Coumarins	Lignans	C11H12O3	193.09	105.07	192.0781	[M+H]+	1	-	-	445112.513	N/A	146200.807	193909.503	53629.153
MWStz383	Gardenin D*	Flavonoids	Flavones	C19H18O8	375.11	345.07	374.1002	[M+H]+	1	29202-00-4	-	4069.417	N/A	19889.7305	216126.459	53655.0835
Hmmp007513	5,7-Dihydroxy-6,3',4',5'-tetramethoxyflavone (Arteanoflavone)*	Flavonoids	Flavones	C19H18O8	375.11	345.06	374.1002	[M+H]+	1	68710-17-8	-	4069.417	N/A	19889.7305	216126.459	53655.0835
MWS3036	3-Hydroxyglutaric acid	Organic acids	Organic acids	C5H8O5	147.03	85.03	148.0372	[M-H]-	2	638-18-6	-	1458888.958	1436803.628	1494512.002	1586239.144	537089.456
ML10171848	D-Arabinono-1,4-lactone	Others	Saccharides	C5H8O5	147.03	85.03	148.0372	[M-H]-	2	2782-09-4	C00652	1458888.958	1436803.628	1494512.002	1586239.144	537089.456
MWSHY0081	Licochalcone E	Flavonoids	Chalcones	C21H22O4	339.1591	121.0329	338.1518	[M+H]+	3	864232-34-8	-	36932.724	89221.7495	47026.5255	172094.318	537657.1
MW0153739	Met-Abu-OH	Amino acids and derivatives	Amino acids and derivatives	C14H18N2O6S	341.08	146.08	342.0885571	[M-H]-	3	-	-	784778.1645	9327.1715	20459.0675	692614.73	53891.546
pmp000593	Luteolin-7-O-rutinoside*	Flavonoids	Flavones	C27H30O15	595.17	287.06	594.1585	[M+H]+	3	3563-98-2	-	100623.6635	2959688.668	N/A	N/A	53921.623
Wayp007255	N-Nonanoyl nornicotine	Alkaloids	Pyridine alkaloids	C18H28N2O	289.2261	149.1069	288.2196	[M+H]+	3	-	-	48184.2515	47082.012	99161.4995	64591.5075	53965.111
Hmap209946	Farnesiferol A	Lignans and Coumarins	Coumarins	C24H30O4	383.2152	163.04	382.2144	[M+H]+	3	-	-	112046.085	121410.9625	56859.3795	142470.139	53977.257
Zmpn000638	3-Guanidinopropionic acid	Organic acids	Organic acids	C4H9N3O2	130.05	88.04	131.0695	[M-H]-	3	353-09-3	C03065	46060.406	40623.542	30596.3505	72202.767	54005.878
MWSmce690	Erythorbic Acid; Isoascorbic Acid	Others	Vitamin	C6H8O6	175.02	59.01	176.0321	[M-H]-	1	89-65-6	-	993943.6645	684032.389	1174862.026	806228.97	540224.6365
Zadn009075	Hydroperoxylinoleic acid*	Lipids	Free fatty acids	C18H32O4	311.22	223.17	312.2301	[M-H]-	3	34444-18-3	-	3774307.72	1425909.334	947331.692	900936.1685	5410913.024
Zbnn006442	Eriodictyol (5,7,3',4'-Tetrahydroxyflavanone)	Flavonoids	Flavanones	C15H12O6	287.05	135.04	288.0634	[M-H]-	3	552-58-9	C05631	70299.408	50954.6885	7611.8695	51283.872	5415.1545
MWS201437	Leu-Asp	Amino acids and derivatives	Amino acids and derivatives	C10H18N2O5	247.13	86.1	246.1216	[M+H]+	3	32949-40-9	-	564902.622	239599.2545	365553.6725	560983.083	541834.491
Lmyp003387	2-Oxo-3,4-dihydro-1H-quinoline-3-carboxylic acid	Alkaloids	Quinoline alkaloids	C10H9NO3	192.07	146.06	191.0582	[M+H]+	1	246867-17-4	-	603986.6775	39221.168	432546.713	1405201.5	54296
Latp011219	3,5-Dimethyl-2,3-dihydrobenzofuran	Others	Others	C10H12O	149.1	121.06	148.0883	[M+H]+	2	-	-	5497669.127	3774437.331	6271493.096	5049043.109	5432018.745
Zbsp010780	Methyl [6]-Gingerdiol 5-acetate	Phenolic acids	Phenolic acids	C20H32O5	353.2314	151.0757	352.225	[M+H]+	3	-	-	1231612.044	1318244.266	513793.2495	1226437.879	544212.922
MWSmce582	Methyl L-pyroglutamate	Amino acids and derivatives	Amino acids and derivatives	C6H9NO3	144.07	84.04	143.0582	[M+H]+	3	4931-66-2	-	N/A	N/A	N/A	260383.738	545097.5065
Lmhp009190	2-Linoleoylglycerol-1,3-di-O-glucoside*	Lipids	Glycerol ester	C33H58O14	679.39	263.24	678.3827	[M+H]+	1	-	-	424915.7825	441865.502	798488.473	592362.3015	54593.634
Lmmn001294	Koaburaside	Others	Others	C14H20O9	331.1	153.02	332.1107	[M-H]-	1	41653-73-0	-	722150.3545	1309743.557	383026.593	832000.3265	546229.819
Jmwn002117	2,6-dimethoxybenzene-1,4-diol 1-O-β-D-glucopyranoside	Phenolic acids	Phenolic acids	C14H20O9	331.1	153.02	332.1107	[M-H]-	1	-	-	722150.3545	1309743.557	383026.593	832000.3265	546229.819
Sazp000955	Tetraphyllin A*	Alkaloids	Alkaloids	C12H17NO6	272.11	110.06	271.1056	[M+H]+	1	-	-	1558790.532	891212.2275	480821.2685	979674.377	546394.8535
Zbkp007994	Sesterfisherol	Terpenoids	Ditepenoids	C25H42O	359.34	57.07	358.3236	[M+H]+	2	-	C21701	192748.222	279738.293	809984.1635	693321.9555	54664.6385
MWSmce528	2,3-Dimethoxybenzaldehyde	Phenolic acids	Phenolic acids	C9H10O3	167.07	124.05	166.063	[M+H]+	3	86-51-1	-	87151.957	70600.8525	59006.0805	52733.609	54692.5915
Lmmp004504	2'-Hydroxygenistein*	Flavonoids	Isoflavones	C15H10O6	287.0556	153.0188	286.0477	[M+H]+	3	1156-78-1	C12134	180651.8985	9832.6095	13372.0865	83930.943	54741.803
Hmbp002730	Isoscutellarein*	Flavonoids	Flavones	C15H10O6	287.06	153.01	286.0477	[M+H]+	3	41440-05-5	C10097	180651.8985	9832.6095	13372.0865	83930.943	54741.803
Lmbn004685	5S,8R-DiHODE; (5S,8R,9Z,12Z)-5,8-Dihydroxyoctadeca-9,12-dienoate	Lipids	Free fatty acids	C18H32O4	311.22	223.17	312.2301	[M-H]-	1	-	C20186	3782988.92	1374719.017	926149.1435	883606.3225	5493047.319
Lmhp010757	LysoPE 20:2	Lipids	LPE	C25H48NO7P	506.32	365.31	505.3168	[M+H]+	1	-	-	1220723.566	1941270.673	700063.265	729846.7345	549768.2235
Lmqp002761	Alnusonol	Others	Others	C19H20O4	313.14	151.08	312.1362	[M+H]+	3	52330-12-8	-	N/A	168684.0595	N/A	56876.53	55010.863
Lakp003115	5-O-β-D-Glucopyranosyl-3-hydrobenzo(b)fu-ran-2-one	Others	Lactones	C14H16O8	313.09	151.04	312.0845	[M+H]+	3	-	-	N/A	168684.0595	N/A	56876.53	55010.863
mws0367	α-Linolenic Acid*	Lipids	Free fatty acids	C18H30O2	277.22	277.22	278.2246	[M-H]-	1	463-40-1	C06427	68064912.29	75153367.47	72862932.45	70134771.88	55043953.48
Zmdp000292	Arginine methyl ester*	Amino acids and derivatives	Amino acids and derivatives	C7H16N4O2	189.14	70.07	188.1273	[M+H]+	2	-	-	9294639.946	2590112.254	5734082.185	5283590.687	550988.106
MWSslk178	Griffonilide	Others	Lactones	C8H8O4	169.05	77.04	168.0423	[M+H]+	2	61371-55-9	-	N/A	159670.875	N/A	N/A	55109.8705
MWS201476	Ala-His	Amino acids and derivatives	Amino acids and derivatives	C9H14N4O3	227.11	110.07	226.1066	[M+H]+	3	3253-17-6	-	48712.401	40028.563	21019.871	44524.7775	55111.3985
pmb0064	DIMBOA glucoside	Alkaloids	Alkaloids	C15H19NO10	374.11	198.08	373.1009	[M+H]+	3	18607-79-9	C04831	83787.218	N/A	N/A	226615.086	551316.5515
Lmhp005872	Diferuloylcadaverine	Alkaloids	Phenolamine	C25H30N2O6	455.22	177.05	454.2104	[M+H]+	3	-	-	55913.8105	91777.1825	93269.4815	80506.831	55179.408
Hmcp005575	Quercetin-5,4'-di-O-glucoside	Flavonoids	Flavonols	C27H30O17	627.15	303.05	626.1483	[M+H]+	3	-	-	388812.796	1526365.19	267010.9455	198219.766	55321.968
pmn001716	Carthamone*	Flavonoids	Chalcones	C21H20O11	447.09	285.04	448.1006	[M-H]-	2	86579-00-2	C08598	10183142.75	576846.7285	2823392.04	N/A	55565170.04
Lmlp005236	Dihydrokaempferol-3-O-glucoside*	Flavonoids	Flavanonols	C21H22O11	451.12	289.08	450.1162	[M+H]+	3	31049-08-8	-	13126774.49	6128715.847	843429.123	10397628.28	55632.512
Lmsp004301	3',5,5',7-Tetrahydroxyflavanone-7-O-glucoside*	Flavonoids	Flavanones	C21H22O11	451.12	289.07	450.1162	[M+H]+	3	-	-	13126774.49	6128715.847	843429.123	10397628.28	55632.512
Lmmn003323	2-Hydroxyhexadecanoic acid*	Lipids	Free fatty acids	C16H32O3	271.23	225.22	272.2351	[M-H]-	1	764-67-0	-	38921.0925	36466.5665	219739.8295	53356.472	556487.1735
Zmjp000182	N-Monomethyl-L-arginine*	Amino acids and derivatives	Amino acids and derivatives	C7H16N4O2	189.13	70.07	188.1273	[M+H]+	2	17035-90-4	C03884	9329218.226	2625456.373	5846267.797	5214642.328	556496.0175
Lahp001956	Pyran[3,4-b]indole-2-ketone	Alkaloids	Plumerane	C11H9O2N	188.07	118.07	187.0633	[M+H]+	1	-	-	703536.0255	N/A	378529.5105	535849.037	55685.6075
Smcp001137	naphthisoxazol A*	Alkaloids	Alkaloids	C11H9NO2	188.07	118.06	187.0633	[M+H]+	1	-	-	703536.0255	N/A	378529.5105	535849.037	55685.6075
Hmmp001310	3-Indoleacrylic acid*	Alkaloids	Plumerane	C11H9NO2	188.0706	118.0651	187.0633	[M+H]+	1	1204-06-4	C21283	703536.0255	N/A	378529.5105	535849.037	55685.6075
mws0972	6-Hydroxyhexanoic acid	Organic acids	Organic acids	C6H12O3	131.07	85.07	132.0786	[M-H]-	3	1191-25-9	C06103	43874.572	36822.33	36200.756	25632.6095	55768.655
Zmhp002401	Viscumneoside IV(Rhamnazin-3-O-(6''-hydroxymethylglutaryl)glucoside)	Flavonoids	Flavonols	C29H32O16	637.1752	331.08	636.169	[M+H]+	3	119725-29-0	-	N/A	N/A	N/A	N/A	557773.1005
Wagp005964	Desmethoxysudachitin 5-[6''-(3-Hydroxy-3-Methylglutaryl)Glucoside]	Flavonoids	Flavones	C29H32O16	637.1766	331.0817	636.169	[M+H]+	3	-	-	N/A	N/A	N/A	N/A	557773.1005
MWSHC2022	Glucosyringic acid	Phenolic acids	Phenolic acids	C15H20O10	359.1	197.05	360.1056	[M-H]-	1	33228-65-8	-	295109.1045	229602.504	1133410.574	484937.928	557883.373
mws0567	4-Guanidinobutyric acid	Organic acids	Organic acids	C5H11N3O2	146.09	87.04	145.0851	[M+H]+	3	463-00-3	C01035	12142724.33	2999708.849	7801660.966	9665015.797	557929.2215
pmp001198	6-Deoxyfagomine	Alkaloids	Piperidine alkaloids	C6H13NO2	132.1	57.03	131.0946	[M+H]+	3	197449-09-5	-	5598074.335	2348609.108	10501144.9	8760598.131	5582042.178
Wasyqn2170	Vanillic acid glucoside	Phenolic acids	Phenolic acids	C14H18O9	329.09	167.03	330.0951	[M-H]-	1	32142-31-7	-	489349.685	3257209.434	9133751.636	1357864.553	5587572.36
Zbnn005420	Eriodictyol-7-O-(6''-malonyl)glucoside	Flavonoids	Flavanones	C24H24O14	535.11	287.05	536.1166	[M-H]-	2	-	-	459570.082	605121.481	75978.5925	205190.445	559347.6815
Wasyqp0972	Hydroxystyrene*	Others	Others	C8H8O	121.07	77.04	120.0575	[M+H]+	1	-	-	12962310.76	90140012.6	1331638.021	46344622.18	559708.8035
Sasp000997	2,3-Dihydrobenzofuran*	Others	Others	C8H8O	121.06	77.04	120.0575	[M+H]+	1	496-16-2	-	12962310.76	90140012.6	1331638.021	46344622.18	559708.8035
Lmmp003817	Kaempferol-3-O-(6''-malonyl)glucoside*	Flavonoids	Flavonols	C24H22O14	535.11	287.05	534.101	[M+H]+	1	81149-02-2	-	2362869.865	296343.408	312900.9225	761939.545	560491.4165
Zbsp009011	[4]-Gingerol acetyl	Phenolic acids	Phenolic acids	C17H24O5	309.17	137.06	308.1624	[M+H]+	2	-	-	N/A	8804399.5	N/A	495623.0055	56140702.37
Safn000636	6-O-D-glycero-α-D-manno-heptopyranosyl-β-D-glucopyranose	Others	Saccharides	C13H24O12	371.12	191.06	372.1268	[M-H]-	2	-	-	15393491.37	553473.1325	4272777.029	5971027.322	56171.5175
pme1651	Indole-3-acetic acid (IAA)	Alkaloids	Plumerane	C10H9NO2	176.07	130.07	175.0633	[M+H]+	3	87-51-4	C00954	372342.0055	63981.1885	N/A	78238.492	56219.4865
Hmjp003854	Dihydrobisdemethoxycurcumin	Phenolic acids	Phenolic acids	C19H18O4	311.13	107.04	310.1205	[M+H]+	1	-	-	1818350.205	4051150.91	3451904.889	1760512.957	562287.644
MWSmce709	Isoquinoline	Alkaloids	Isoquinoline alkaloids	C9H7N	130.06	103.05	129.0578	[M+H]+	2	119-65-3	C06323	N/A	N/A	N/A	479471.744	56357.184
Wbmn002185	6-Hydroxy-4-(4-hydroxy-3-methoxyphenyl)-7-methoxy-naphtho[2,3-c]furan-1,3-dione-1	Lignans and Coumarins	Lignans	C20H14O7	365.06	167.03	366.074	[M-H]-	2	-	-	36605.2225	526514.0505	607358.5695	63711.7905	563646.7495
Lmhn003990	Phellodenol E	Lignans and Coumarins	Coumarins	C17H20O9	367.1	191.07	368.1107	[M-H]-	3	778637-83-5	-	38043739.53	19253719.11	34919799.79	40400388.76	563803.9205
Lcsp001929	Ala-Glu-Leu	Amino acids and derivatives	Amino acids and derivatives	C14H25N3O6	332.18	173.09	331.1743	[M+H]+	3	-	-	80610.813	N/A	N/A	N/A	56391.303
Zmdn005578	Emodin-8-O-(6'-O-malonyl)-beta-D-glucopyranoside(Emoghrelin)	Quinones	Anthraquinone	C24H22O13	517.1	269.05	518.106	[M-H]-	2	-	-	2168674.225	109122.01	181358.0385	362483.63	564899.496
pme0230	Adenosine*	Nucleotides and derivatives	Nucleotides and derivatives	C10H13N5O4	268.1	136.06	267.0968	[M+H]+	1	58-61-7	C00212	N/A	N/A	N/A	3404312.292	565922.942
Zmmp001941	Hydroxythreonine xyloside	Amino acids and derivatives	Amino acids and derivatives	C9H17NO8	268.1038	136.0622	267.0954	[M+H]+	3	-	-	N/A	N/A	N/A	3404312.292	565922.942
MWStz442	Cirsiliol (3',4',5-Trihydroxy-6,7-Dimethoxyflavone)	Flavonoids	Flavones	C17H14O7	331.0826	298.049	330.074	[M+H]+	2	34334-69-5	C10033	N/A	N/A	N/A	N/A	56598.646
Walbp00988	Pyridoxal Glucoside	Alkaloids	Pyridine alkaloids	C14H19NO8	330.12	150.05	329.1111	[M+H]+	1	-	-	1646994.909	1159631.848	609595.6555	4332297.369	567088.84
Lmbn003524	9-Oxononanoic acid	Lipids	Free fatty acids	C9H16O3	171.1	99.08	172.1099	[M-H]-	3	2553-17-5	C16322	62212.7075	73275.374	167669.857	72303.28	56744.2625
Wasdp10471	4-Pentylbenzene-1,2-diol	Others	Others	C11H16O2	181.12	135.12	180.115	[M+H]+	1	2525-11-3	-	87553.485	110384.5115	N/A	60978.5685	56848.2995
Wbsp000107	2-[(5s)-5-hydroxyhexa-1,3-dien-1-yl]-5-methoxy-4-[(3r)-3-methoxybutanoyl]-2-methylfuran-3-one	Others	Ketone compounds	C17H24O6	325.16	191.29	324.1573	[M+H]+	2	-	-	29485.008	680170.451	624122.3095	103704.986	570730.374
Zbjp001957	Cyanidin-3,5-O-diglucoside (Cyanin)*	Flavonoids	Anthocyanidins	C27H31O16+	611.16	287.06	611.1607	[M]+	3	20905-74-2	C08639	N/A	88439.2235	N/A	N/A	57160.0635
Safp017918	(diphenylphosphoroso)benzene	Others	Others	C18H15OP	279.09	201.05	278.0861	[M+H]+	2	791-28-6	-	486225.4685	586345.0335	552184.1915	580216.874	571695.216
Lmdn008298	Eucalyptol; 1,8-Cineole	Terpenoids	Monoterpenoids	C10H18O	153.13	97.07	154.1358	[M-H]-	2	470-82-6	C09844	13362.2715	10221.3205	6764.798	10512.205	5726.9335
MWSHY0042	Syringaldehyde; 4-Hydroxy-3,5-Dimethoxybenzaldehyde	Others	Aldehyde compounds	C9H10O4	183.07	140.05	182.0579	[M+H]+	3	134-96-3	-	16179.6365	N/A	13732.5885	36335.0365	57364.0315
MW0015479	12(13)Ep-9-KODE	Lipids	Free fatty acids	C18H30O4	309.21	291.2	310.2144096	[M-H]-	3	-	-	22344777.06	38309742.16	31630913.79	17955143.99	5741201.667
Zbfn013528	Beta-Hydroxypalmitic Acid*	Lipids	Free fatty acids	C16H32O3	271.23	225.22	272.2351	[M-H]-	1	-	-	34512.0365	41549.48	221392.0465	50269.319	575022.947
Lmsn002288	1-O-Caffeoyl-(6-O-glucosyl)-β-D-glucose	Phenolic acids	Phenolic acids	C21H28O14	503.14	341.09	504.1479	[M-H]-	1	-	-	881801.5835	252147.9565	55945.0915	1994474.424	57581.644
Lmyp003934	Anacardic acid	Phenolic acids	Phenolic acids	C22H36O3	349.27	123.08	348.2664	[M+H]+	1	16611-84-0	C10759	455606.8045	790936.967	2455693.793	3221565.387	576137.3085
Qmyp101403	11,12-O-Isopropyfidenesolajiangxin F	Terpenoids	Sesquiterpenoids	C18H28O3	293.21	107.08	292.2038	[M+H]+	3	-	-	19639439.62	11355245.59	14041164.86	29202435.08	5770918.759
Lmqp003432	6,9-Dihydroxy-7-megastigmen-3-one	Terpenoids	Sesquiterpenoids	C13H22O3	227.16	121.1	226.1569	[M+H]+	3	-	-	N/A	53942.7745	N/A	N/A	577092.1375
Xmzn007677	Ergotamine	Alkaloids	Alkaloids	C33H35N5O5	580.36	506.33	581.2638	[M-H]-	3	113-15-5	C07544	4288620.489	2263971.58	3880644.95	2771316.843	5778048.256
mws4516	Pyroglutamic acid	Amino acids and derivatives	Amino acids and derivatives	C5H7NO3	130.05	84.05	129.0426	[M+H]+	2	4042-36-8	-	24286993.7	1800801.199	2139550.633	7080815.99	5784911.205
Lmnp002616	Cirsiliol-8-C-(2''-glucosyl)glucoside	Flavonoids	Flavones	C29H34O17	655.19	493.14	654.1796	[M+H]+	3	-	-	N/A	93135.376	N/A	N/A	57864.1835
Zmjp001877	Cyanidin-3-O-sambubioside[Cyanidin-3-O-(2''-O-xylosyl)glucoside]	Flavonoids	Anthocyanidins	C26H29O15+	581.15	287.05	581.1501	[M]+	3	63535-17-1	C20490	1371768.551	53889153.98	51892.015	N/A	580499.355
mws0366	γ-Linolenic Acid*	Lipids	Free fatty acids	C18H30O2	277.22	277.22	278.2246	[M-H]-	1	506-26-3	C06426	69957183.84	75997761.39	72045280.09	74591883.46	58159341.43
Wafn011890	Hydroxytetradecyl sulfate	Others	Others	C14H30O5S	309.17	96.96	310.1814	[M-H]-	3	-	-	185570.019	280669.475	77809.2155	221313.412	58276.3035
Ylgn010606	triptonoterpene	Terpenoids	Ditepenoids	C20H28O2	299.2	299.21	300.2089	[M-H]-	2	-	-	401170.353	1640908.619	940498.415	212610.232	585790.378
Zmgp004436	Okanin-4'-(6''-O-acetyl)glucoside*	Flavonoids	Chalcones	C23H24O13	509.13	347.08	508.1217	[M+H]+	3	-	-	N/A	N/A	1155104.5	N/A	587307.547
Hmcp002187	Limocitrin-3-O-galactoside*	Flavonoids	Flavonols	C23H24O13	509.13	347.07	508.1217	[M+H]+	3	-	-	N/A	N/A	1155104.5	N/A	587307.547
Zmdn006214	Physcion-8-O-(6-acetyl)-glucoside	Quinones	Anthraquinone	C24H24O11	487.12	283.06	488.1319	[M-H]-	2	-	-	251162.1075	8760.9765	77692.4895	141975.22	5876.787
pme3034	Ethylmalonic acid*	Organic acids	Organic acids	C5H8O4	131.03	87.05	132.0423	[M-H]-	3	601-75-2	-	2723618.626	1077881.084	1473102.058	1571251.199	58778.4645
pme0243	Glutaric acid*	Organic acids	Organic acids	C5H8O4	131.035	87.0452	132.0423	[M-H]-	3	110-94-1	C00489	2723618.626	1077881.084	1473102.058	1571251.199	58778.4645
Rap0011209	Monostearin	Lipids	Glycerol ester	C21H42O4	359.32	71.09	358.3083	[M+H]+	1	123-94-4	-	172041.345	250059.2685	1000972.55	815256.509	58817.228
Wbtn006810	6,7-dihydroxy-1,3-dimethoxyxanthen-9-one	Flavonoids	Other Flavonoids	C15H12O6	287.05	135.04	288.0634	[M-H]-	3	-	-	150075.0305	95098.402	10418.001	111537.258	5884.182
Wcdp005264	Tetradecasphinganine	Others	Others	C14H31NO2	246.24	88.08	245.2355	[M+H]+	1	-	-	693279.0325	665655.3115	843000.422	607600.1485	589300.8445
Walp006011	2-Aminotetradecane-1,4-diol	Lipids	Sphingolipids	C14H31NO2	246.24	88.08	245.2355	[M+H]+	1	-	-	693279.0325	665655.3115	843000.422	607600.1485	589300.8445
MWSmce190	4-Hydroxy-L-Isoleucine	Amino acids and derivatives	Amino acids and derivatives	C6H13NO3	148.09	74.02	147.0895	[M+H]+	3	781658-23-9	-	691440.7005	747481.9535	580511.377	593146.937	590497.6375
pmp000161	5,2'-Dihydroxy-7,8-dimethoxyflavone	Flavonoids	Flavones	C17H14O6	315.09	271.06	314.079	[M+H]+	1	41060-16-6	-	N/A	N/A	N/A	N/A	590649.446
Zmsn002595	2-crotonylsucrose	Others	Others	C17H28O12	423.1505	99.0449	424.1581	[M-H]-	3	-	-	96222.359	106469.3055	42405.7335	38922.0435	59122.128
MWSHY0064	Isorhamnetin-3-O-neohesperidoside*	Flavonoids	Flavonols	C28H32O16	625.1737	317.0652	624.169	[M+H]+	2	55033-90-4	-	44703.7805	153446.5845	N/A	182667.135	591466.9525
Wbhp008225	7beta,8beta,14beta-Trihydroxypimara-15-ene-18-oic acid methyl ester	Terpenoids	Terpene	C21H34O5	367.24	349.24	366.2406	[M+H]+	2	-	-	42131.7915	310004.574	N/A	65889.971	591622.9195
pmb0628	Eriodictyol-8-C-glucoside-4'-O-glucoside	Flavonoids	Flavanones	C27H32O16	613.18	451.1	612.169	[M+H]+	3	-	-	482264	109615.783	60197.493	105067.385	59337.087
mws0179	Chlorogenic acid methyl ester	Phenolic acids	Phenolic acids	C17H20O9	367.1	190.9	368.1107	[M-H]-	2	29708-87-0	-	45437581.93	27186812.84	33861122.03	44762938.87	593784.177
mws1212	Ferulic acid methyl ester	Phenolic acids	Phenolic acids	C11H12O4	209.08	177.05	208.0736	[M+H]+	3	2309-07-1	-	297058.713	457534.871	1107917.312	268277.662	59428.3375
MWSmce496	Octahydrocurcumin	Phenolic acids	Phenolic acids	C21H28O6	377.19	137.06	376.1886	[M+H]+	2	36062-07-4	-	37870.092	40849.925	N/A	N/A	5955397.956
MWS2984	8-Azaguanine	Nucleotides and derivatives	Nucleotides and derivatives	C4H4N6O	153.05	136.03	152.0447	[M+H]+	3	134-58-7	-	62070.198	107086.332	135345.9925	77892.417	59594.7425
Wbmp001002	4-methoxybenzamide	Alkaloids	Alkaloids	C8H9NO2	152.07	107.05	151.0633	[M+H]+	3	3424-93-9	-	68649.211	27587.9685	112527.5635	72281.672	59776.424
WaYn004134	Salirepin 6'-O-Caffeate	Phenolic acids	Phenolic acids	C22H24O11	463.1241	179.0349	464.1319	[M-H]-	3	-	-	230156.414	621414.2155	2220464.466	543078.6435	597772.3195
Latp003004	2-Methyl-5-acetonyl-7-hydroxychromone glucoside	Others	Chromone	C19H22O9	395.13	233.08	394.1258	[M+H]+	3	-	-	N/A	3610201.286	N/A	61295.0805	59789.14
MWSHY0135	Isorhamnetin-3-O-rutinoside (Narcissin)*	Flavonoids	Flavonols	C28H32O16	625.18	317.08	624.169	[M+H]+	2	604-80-8	C16060	89887.245	153446.5845	N/A	182667.135	598273.917
HJAP120	Rhamnetin-3-O-Rutinoside*	Flavonoids	Flavonols	C28H32O16	625.17	317.07	624.169	[M+H]+	2	-	-	89887.245	153446.5845	N/A	182667.135	598273.917
Lmmp002463	Sexangularetin-3-O-glucoside-7-O-rhamnoside*	Flavonoids	Flavonols	C28H32O16	625.18	317.07	624.169	[M+H]+	2	-	-	89887.245	153446.5845	N/A	182667.135	598273.917
Yajn003916	(1S,4aS,7aR)-7-(3-hydroxybutyl)-4-((((2R,3R,4S,5S,6R)-3,4,5-trihydroxy-6-(hydroxymethyl)tetrahydro-2H-pyran-2-yl)oxy)methyl)-1,4a,5,6,7,7a-hexahydrocyclopenta[c]pyran-1-yl acetate	Terpenoids	Monoterpenoids	C21H34O10	445.21	59.01	446.2152	[M-H]-	3	-	-	275514.9695	1313505.852	968442.75	796304.1245	598627.939
MWS4296	Gly-Phe*	Amino acids and derivatives	Amino acids and derivatives	C11H14N2O3	223.11	120.08	222.1004	[M+H]+	3	3321-03-7	-	N/A	N/A	N/A	1620954.177	598664.6405
mws5042	L-Glycyl-L-phenylalanine*	Amino acids and derivatives	Amino acids and derivatives	C11H14N2O3	223.11	120.09	222.1004	[M+H]+	3	721-66-4	-	N/A	N/A	N/A	1620954.177	598664.6405
MWS20147	Luteolin-3'-O-glucoside	Flavonoids	Flavones	C21H20O11	449.11	287.06	448.1006	[M+H]+	3	5154-41-6	-	N/A	14638874.47	N/A	N/A	59926884.95
Hmsn002272	Demethyl coniferin	Others	Alcohol compounds	C15H20O8	327.11	165.05	328.1158	[M-H]-	1	-	-	325685.4395	57015.7455	N/A	1077112.24	60004.982
pme0014	L-Glutamic acid	Amino acids and derivatives	Amino acids and derivatives	C5H9NO4	148.06	84.04	147.0532	[M+H]+	3	56-86-0	C00025	N/A	83318601.15	51237280.21	46713218.01	60084397.16
Lcsp001647	Pro-Leu-Thr	Amino acids and derivatives	Amino acids and derivatives	C15H27N3O5	330.2	116.07	329.1951	[M+H]+	3	-	-	N/A	N/A	229766.2855	258783.8045	60162.0565
MWStz573	Quercetin 3,5,7,3,4-pentamethyl ether	Flavonoids	Flavones	C20H20O7	373.13	358.11	372.1209	[M+H]+	1	1247-97-8	-	N/A	N/A	N/A	N/A	6019072.882
MWS5173	Isocytosine	Nucleotides and derivatives	Nucleotides and derivatives	C4H5N3O	112.05	70.03	111.0433	[M+H]+	3	108-53-2	-	N/A	59538.073	90475.251	128144.5185	60196.6475
MWSmce277	Helicide	Phenolic acids	Phenolic acids	C13H16O7	285.0908	123.0415	284.0896	[M+H]+	3	80154-34-3	-	N/A	N/A	N/A	86189.9905	60290.4775
Zahp002452	phenylalanine betaine	Alkaloids	Alkaloids	C12H17NO2	208.13	103.05	207.1259	[M+H]+	1	56755-22-7	-	N/A	N/A	N/A	49882.4725	60357.376
MWS2009	1,3,5-Trimethoxybenzene	Phenolic acids	Phenolic acids	C9H12O3	169.09	126.07	168.0786	[M+H]+	3	621-23-8	-	61918.4895	54880.0915	67355.63	35611.0765	60914.4635
Zbsp004714	Apigenin-7-O-(2''-glucosyl)arabinoside	Flavonoids	Flavones	C26H28O14	565.1571	271.06	564.1479	[M+H]+	3	-	-	207167.069	75101.5975	29867.9855	N/A	60939.8355
pmp000013	Eupatilin-7-O-glucoside	Flavonoids	Flavones	C24H26O12	507.15	345.09	506.1424	[M+H]+	3	-	-	89176.654	89757.952	1770221.683	71322.822	60984.0505
Li512115	Isochlorogenic acid B	Phenolic acids	Phenolic acids	C25H24O12	515.12	353.09	516.1268	[M-H]-	1	14534-61-3	C10468	14156197.34	55849360.71	13903030.47	16120518.61	610581
mws0954	5-Hydroxy-6,8,11,14-eicosatetraenoic acid	Lipids	Free fatty acids	C20H32O3	319.23	115.04	320.2351	[M-H]-	3	70608-72-9	C04805	10138.591	11647.9065	105391.197	46082.0315	6106.685
pmp000191	6''-O-Acetylgenistin	Flavonoids	Isoflavones	C23H22O11	475.12	271.06	474.1162	[M+H]+	2	73566-30-0	-	1004730.867	108875.277	6812463.624	335004.868	61151.031
WaYp005128	2-Aminotetradecane-1,5,13-triol	Lipids	Sphingolipids	C14H31NO3	262.24	200.2	261.2304	[M+H]+	1	-	-	449239.275	257598.799	846073.6385	701823.7735	611911.33
pmb0709	Quercetin-7-O-(6''-malonyl)glucosyl-5-O-glucoside	Flavonoids	Flavonols	C30H32O20	713.16	465.2	712.1487	[M+H]+	1	-	-	N/A	N/A	2305621.331	101545.6125	612670.2525
Zbsp011826	3-Hydroxylup-20(29)-en-28-al (Betulinaldehyde)	Terpenoids	Triterpene	C30H48O2	441.37	441.37	440.3654	[M+H]+	3	13159-28-9	-	36989.0215	N/A	205631.8805	54126.4325	61281.3145
HJN003	1-O-Sinapoyl-β-D-glucose	Phenolic acids	Phenolic acids	C17H22O10	385.11	223.06	386.1213	[M-H]-	2	-	C01175	742497.761	4447497.999	1766729.96	2862221.841	613567.2945
Zbjn003356	1,3-O-di-Caffeoyl-4-O-glucoside Quinic Acid	Phenolic acids	Phenolic acids	C31H34O17	677.17	353.09	678.1802	[M-H]-	2	-	-	60469	1766076.717	117711.246	105800.752	6138.1
Lafp007563	Costal	Terpenoids	Sesquiterpenoids	C15H22O	219.17	121.1	218.1665	[M+H]+	3	-	-	7758986.024	6119276.933	5221908.512	3295894.204	6145168.654
pmp000300	Deltoin	Lignans and Coumarins	Coumarins	C19H20O5	329.1384	229.0894	328.1311	[M+H]+	3	19662-71-6	C17482	N/A	N/A	N/A	N/A	61461.142
mws5037	L-Alanyl-L-leucine	Amino acids and derivatives	Amino acids and derivatives	C9H18N2O3	203.14	86.1	202.1317	[M+H]+	3	3303-34-2	-	N/A	N/A	190933.5875	132835.359	617419.77
Lmbp008472	7-Hydroxy-6-methoxy-2-[2-(4-methoxyphenyl)ethyl]chromone	Others	Chromone	C19H18O5	327.1227	137.0594	326.1154	[M+H]+	3	-	-	46122.5905	353425.0355	N/A	N/A	6178519.612
MWStz208	N-Feruloyloctopamine*	Alkaloids	Phenolamine	C18H19NO5	330.13	177.06	329.1263	[M+H]+	3	66648-44-0	-	14316.708	117551.5215	36857.024	32288.1175	61810.6875
HJN091	Prunetin-4'-O-glucoside(Prunitrin)	Flavonoids	Isoflavones	C22H22O10	445.11	283.06	446.1213	[M-H]-	3	154-36-9	-	143979.6515	756940.2085	57910.8135	303081.816	61975.1405
MWSN0178	2'-Hydroxydaidzein	Flavonoids	Isoflavones	C15H10O5	269.045	225.0566	270.0528	[M-H]-	3	7678-85-5	C02495	1530080.544	68959.323	173654.7035	361159.3075	620656.966
Lmhp003162	Chrysoeriol-6,8-di-C-glucoside-4'-O-glucoside	Flavonoids	Flavones	C34H42O21	787.23	625.17	786.2219	[M+H]+	3	-	-	26499.253	632444.282	169546.7495	131365.4235	62088.1245
Hmhn003067	Phenylpropionic acid-O-β-D-glucopyranoside*	Phenolic acids	Phenolic acids	C15H18O8	325.09	119.05	326.1002	[M-H]-	1	-	-	2520734.977	16962322.38	23248582.78	16047077.39	6212518.339
Wbhp008502	Tagalsin Q	Terpenoids	Terpene	C18H26O2	275.2	133.1	274.1933	[M+H]+	3	-	-	3649492.916	1579497.766	2616333.94	6486848.735	621421.493
MWS201451	Val-His	Amino acids and derivatives	Amino acids and derivatives	C11H18N4O3	255.15	156.08	254.1379	[M+H]+	3	13589-07-6	-	83978.729	53988.975	93090.028	82751.939	62176.323
Zbqp002613	1-(2-(pyridin-3-yl)-2,3-dihydro-1H-pyrrol-1-yl)propan-1-one	Alkaloids	Pyridine alkaloids	C12H14N2O	203.1173	144.0803	202.1106	[M+H]+	3	-	-	N/A	N/A	N/A	48500.979	62403.892
Safn011825	(10E,12Z,15Z)-9-oxooctadeca-10,12,15-trienoic acid	Lipids	Free fatty acids	C18H28O3	291.2	185.12	292.2038	[M-H]-	1	125559-74-2	-	5558034.548	1678876.109	2294221.186	6349898.427	624063.0495
Zbsp003407	Apigenin-6,8-di-C-glucoside (Vicenin-2)	Flavonoids	Flavones	C27H30O15	595.17	427.1	594.1585	[M+H]+	3	23666-13-9	C10195	13294.651	93262.6915	N/A	N/A	624403.5605
pmp000415	3'-Methoxydaidzin	Flavonoids	Isoflavones	C22H22O10	447.13	285.08	446.1213	[M+H]+	2	200127-80-6	-	22661228.33	213992.3945	7943089.888	15341810.11	624919.639
Lmjp003231	Patuletin-3-O-glucoside*	Flavonoids	Flavonols	C22H22O13	495.11	333.07	494.106	[M+H]+	3	-	-	N/A	195513.5435	2904712.985	N/A	625498.382
Yajn002315	4-O-(3'-O-alpha-D-Glucopyranosyl)caffeoylquinic acid	Phenolic acids	Phenolic acids	C22H28O14	515.14	191.06	516.1479	[M-H]-	1	1401352-63-3	-	3054194.928	6508623.49	1416545.319	2133337.565	6258.4845
Zmgp003417	1-(4-hydroxyphenyl)-7-phenylhepta-3,5-dione	Others	Ketone compounds	C19H20O3	297.15	107.05	296.1412	[M+H]+	2	-	-	64325.174	34231.7135	49534.2805	393242.401	62660.7115
Lhmp122112	5-Pregnene-3,17,20-triol-20-O-glucoside*	Steroids	Cardiac glycoside	C27H44O8	497.31	335.26	496.3036	[M+H]+	2	-	-	1733121.734	1841190.925	610489.071	1977052.602	626624.676
MW0109337	Pro-Thr	Amino acids and derivatives	Amino acids and derivatives	C9H16N2O4	217.13	83	216.1110071	[M+H]+	3	-	-	4569777.92	1998927.13	5069516.416	5869614.131	6273733.525
Zbsp008132	Acacetin-7-O-(6''-O-acetyl)glucoside	Flavonoids	Flavones	C24H24O11	489.14	285.08	488.1319	[M+H]+	1	-	-	9289746.257	74718.1455	42324481.4	3938595.31	62789.3
Qmyp101336	JiangxiBaiyingsu I	Terpenoids	Sesquiterpenoids	C18H28O3	293.21	149.1	292.2038	[M+H]+	3	-	-	4388316.735	2057965.01	2807345.205	5814404.184	628099.159
MWS1114	Dodecylcarnitine	Alkaloids	Alkaloids	C19H37NO4	344.2795	85.029	343.2723	[M+H]+	3	25518-54-1	-	62765.473	40803.8815	68504.143	42708.543	62835.9055
MWS201480	Tyr-Ala	Amino acids and derivatives	Amino acids and derivatives	C12H16N2O4	253.12	136.08	252.111	[M+H]+	3	730-08-5	-	19592.525	N/A	34358.802	18693.777	62880.3895
Wacyp06135	3,7-Dimethyl-2,6-Octadienyl 6-O-(beta-D-Xylopyranosyl)-beta-D-glucopyranoside	Terpenoids	Monoterpenoids	C21H36O10	466.26	81.07	448.2308	[M+NH4]+	1	-	-	342566.706	1206667.464	17472.351	357672.094	62943.714
MW0014589	(+/-)5,6-EET Methyl Ester	Lipids	Free fatty acids	C21H34O3	335.26	179.14	334.2507951	[M+H]+	3	122799-12-6	-	222250.6945	27224.276	1379116.032	977861.461	62965.966
Hmpp002612	Luteolin-7-O-gentiobioside	Flavonoids	Flavones	C27H30O16	611.16	287.05	610.1534	[M+H]+	3	-	-	3457391.104	17984137.01	2166312.192	1349376	630897.283
Wacyp07099	D-Linalool 3-(6''-Malonylglucoside)	Terpenoids	Monoterpenoids	C19H30O9	420.22	81.07	402.189	[M+NH4]+	1	-	-	3033264.871	4303941.589	333404.161	1837305.304	633007.3785
Yalp008918	Chisopanin D	Terpenoids	Triterpene	C34H54O6	559.4	335.26	558.392	[M+H]+	3	-	-	185880.6925	421131.3555	160332.435	220052.5295	633114.897
Lmhp001461	L-Prolyl-L-Leucine	Amino acids and derivatives	Amino acids and derivatives	C11H20N2O3	229.15	70.07	228.1474	[M+H]+	1	52899-07-7	-	N/A	N/A	1606977.428	3280465.065	633186.1565
MWS201479	Tyr-Gly*	Amino acids and derivatives	Amino acids and derivatives	C11H14N2O4	239.1	136.08	238.0954	[M+H]+	3	673-08-5	-	177474.909	125201.09	146171.576	249347.1885	63454.167
MWS20645	Gly-Tyr*	Amino acids and derivatives	Amino acids and derivatives	C11H14N2O4	239.1026	136.0759	238.0954	[M+H]+	3	658-79-7	-	177474.909	125201.09	146171.576	249347.1885	63454.167
mws0983	N-Oleoylethanolamine	Alkaloids	Alkaloids	C20H39NO2	326.31	62.06	325.2981	[M+H]+	3	111-58-0	C20792	39233.927	30954.8165	71693.267	30029.8045	63527.2425
MWS0205	Allantoin	Alkaloids	Alkaloids	C4H6N4O3	157.04	97	158.044	[M-H]-	3	97-59-6	C01551	N/A	13134.5545	N/A	N/A	63538.554
Wdtp002974	N-(p-hydroxybenzyl) adenosine	Nucleotides and derivatives	Nucleotides and derivatives	C18H21N5O6	404.15	207.06	403.1492	[M+H]+	1	-	-	342757.5415	3689098.354	640958.1895	837009.471	635442.0375
mws0242	Suberic Acid	Lipids	Free fatty acids	C8H14O4	173.08	111.08	174.0892	[M-H]-	3	505-48-6	C08278	459601.697	258064.2995	345552.488	213706.252	637083.6785
mws5041	L-Glycyl-L-isoleucine*	Amino acids and derivatives	Amino acids and derivatives	C8H16N2O3	189.12	86.1	188.1161	[M+H]+	2	19461-38-2	-	N/A	N/A	N/A	N/A	640106.054
Lamp000484	4-Methylazetidine-2-Carboxylic acid*	Alkaloids	Alkaloids	C5H9NO2	116.07	70.06	115.0633	[M+H]+	3	1779725-63-1	-	5345742.779	5596352.732	5580264.714	4698682.827	6402722.404
FQtp008495	13-Hydroxygermacrone*	Terpenoids	Sesquiterpenoids	C15H22O2	235.17	179.11	234.162	[M+H]+	2	-	C17491	615984.671	521372.595	644813.9665	638443.9885	641525.1565
MWS201384	Arg-Gly	Amino acids and derivatives	Amino acids and derivatives	C8H17N5O3	232.14	70.07	231.1331	[M+H]+	3	108347-93-9	-	79421.048	60880.61	92462.3905	93254.6855	64279.9845
Labp005057	Limocitrin malonyl glucoside	Flavonoids	Flavonols	C26H26O16	595.1293	347.0778	594.1221	[M+H]+	3	-	-	30574.2195	N/A	124329.642	34290.2295	64354.6825
pmb0952	Thiamine (Vitamin B1)	Others	Vitamin	C12H17N4OS+	265.11	122.07	265.1118	[M]+	3	70-16-6	C00378	N/A	N/A	29483.569	22994.375	6439.077
mws0089	Kaempferol-7-O-glucoside*	Flavonoids	Flavonols	C21H20O11	447.09	285.04	448.1006	[M-H]-	2	16290-07-6	-	7834426.908	810006.408	3094521.923	1656038.183	64426806.41
WaYn005089	Neosakuranin	Flavonoids	Chalcones	C22H24O10	447.13	285.08	448.1369	[M-H]-	3	31187-54-9	-	7834426.908	810006.408	3094521.923	1656038.183	64426806.41
Zbzp003056	Isoorientin-7-O-glucoside*	Flavonoids	Flavones	C27H30O16	611.17	449.11	610.1534	[M+H]+	3	-	-	3927302.936	N/A	N/A	N/A	644430.4
Zbjp003056	Orientin-7-O-glucoside*	Flavonoids	Flavones	C27H30O16	611.16	449.11	610.1534	[M+H]+	3	-	-	3927302.936	N/A	N/A	N/A	644430.4
Qmyp101232	Vomifoliol (Blumenol A)	Terpenoids	Monoterpenoids	C13H20O3	225.15	95.08	224.1412	[M+H]+	3	189351-15-3	C04166	168138.701	N/A	198244.654	112566.655	64504.2425
Rfn048602	Melilotoside*	Phenolic acids	Phenolic acids	C15H18O8	325.09	119.05	326.1002	[M-H]-	1	618-67-7	-	2660811.953	16764623.06	21080531.21	15513880.85	6466742.932
mws0232	Riboflavin (Vitamin B2)	Others	Vitamin	C17H20N4O6	377.15	243.09	376.1383	[M+H]+	1	83-88-5	C00255	3297003.847	3859744.318	2017947.545	594008.056	646830.3215
pme1474	5'-Deoxy-5'-(methylthio)adenosine	Nucleotides and derivatives	Nucleotides and derivatives	C11H15N5O3S	298.1	136.06	297.0896	[M+H]+	1	2457-80-9	C00170	22871208.63	10584427.98	11765968.11	18234673.13	64714122.99
pma0948	Phenylethanolamine	Alkaloids	Alkaloids	C8H11NO	138.09	120.08	137.0841	[M+H]+	3	7568-93-6	C02735	N/A	148638.099	10469.302	77860.554	64718.409
pme0122	N6-Acetyl-L-lysine	Amino acids and derivatives	Amino acids and derivatives	C8H16N2O3	189.12	126.09	188.1161	[M+H]+	3	692-04-6	C02727	3565379.811	298707.212	1470575.988	2912286.023	647535.397
MWSmce566	3-Hydroxy-9,10-dimethoxypterocarpan; Astrapterocarpan	Flavonoids	Isoflavones	C17H16O5	301.11	167.08	300.0998	[M+H]+	3	73340-41-7	C17416	81585.836	76772.863	130595.639	144047.117	64959.528
Wbmp007680	5,6,6a,7-tetrahydro-1,2,9,10-tetraethoxy-6-n-pentyl-4H-dibenzo[de,g]quinolin-4-ol	Alkaloids	Alkaloids	C29H41NO5	484.3	484.3	483.2985	[M+H]+	2	-	-	1268761.252	260033.6345	3039884.295	900813.898	649756.83
pmn001702	Tetahydroxyflavone-7-O-glucuronide*	Flavonoids	Flavones	C21H18O12	461.07	285.05	462.0798	[M-H]-	2	-	-	38345.0845	13897.29	35675.1985	33051.363	6501.099
MWStz655	8-Epideoxyloganic acid	Terpenoids	Monoterpenoids	C16H24O9	359.13	135.09	360.142	[M-H]-	1	88668-99-9	C11649	31506.4415	257448.3485	33658.878	165109.299	65010.981
Wcfp007836	Tetradecyldiethanolamine	Alkaloids	Alkaloids	C18H39NO2	302.3	88.08	301.2981	[M+H]+	2	18924-66-8	-	846332.757	740915.733	798853.752	775997.8825	650121.218
mws1515	α-Ionone	Terpenoids	Monoterpenoids	C13H20O	193.16	175.15	192.1514	[M+H]+	3	127-41-3	C12286	716726.3535	338467.806	459343.3825	259158.6115	650693.9835
MWS201455	Asp-Lys*	Amino acids and derivatives	Amino acids and derivatives	C10H19N3O5	262.14	84.08	261.1325	[M+H]+	3	5891-51-0	-	1310939.317	953695.136	1020385.901	1094034.264	651333.458
MWS201412	Lys-Asp*	Amino acids and derivatives	Amino acids and derivatives	C10H19N3O5	262.1383	84.0816	261.1325	[M+H]+	3	20556-18-7	-	1310939.317	953695.136	1020385.901	1094034.264	651333.458
Jmwn002057	2-(3-β-D-glucopyranosyloxy-4-hydroxyphenyl)ethanol-1-O-β-D-glucopyranoside	Others	Alcohol compounds	C20H30O13	477.16	315.11	478.1686	[M-H]-	3	-	-	N/A	N/A	N/A	N/A	651617.021
MW0109367	Pro-Gly	Amino acids and derivatives	Amino acids and derivatives	C7H12N2O3	173.08	83	172.0847923	[M+H]+	3	13174-03-3	-	1874909.271	657384.579	1708496.071	1488091.292	651748.3535
Lmpp003611	Malvidin-3-O-(6''-O-caffeoyl)glucoside	Flavonoids	Anthocyanidins	C32H31O15+	655.17	331.08	655.1657	[M]+	3	-	-	27792.1125	N/A	195044.7265	30632.789	65463.6385
Lahp005029	5-hydroxy-1,7-di-(4-hydroxyphenyl)-1-heptene-3-ketone	Flavonoids	Flavanones	C19H20O4	313.1441	147.0446	312.1362	[M+H]+	3	-	-	14775.2095	N/A	26188.75	57241.3195	65601.097
pmb2804	13S-Hydroperoxy-9Z,11E-octadecadienoic acid	Lipids	Free fatty acids	C18H32O4	311.22	171.14	312.2301	[M-H]-	3	33964-75-9	C04717	6898434.964	2114850.295	11425499.25	14045305.05	657042.729
pmp001311	6-Hydroxykaempferol-7,6-O-Diglucoside*	Flavonoids	Flavonols	C27H30O17	627.16	303.1	626.1483	[M+H]+	1	-	-	20857696.84	2288995.312	14246512.81	5582130.891	657218.8895
MWSmce584	L-Tyramine	Alkaloids	Alkaloids	C8H11NO	138.09	77.04	137.0841	[M+H]+	2	51-67-2	C00483	18453989.77	109906843.9	2376344.39	64368916.68	657302.8865
MWSHY0136	Kaempferol-3-O-glucoside (Astragalin)*	Flavonoids	Flavonols	C21H20O11	449.1078	287.0553	448.1006	[M+H]+	1	480-10-4	C12249	N/A	11227764.83	2523221.812	N/A	65760004.74
Hmpp003270	Luteolin-4'-O-glucoside*	Flavonoids	Flavones	C21H20O11	449.11	287.05	448.1006	[M+H]+	1	6920-38-3	-	N/A	11227764.83	2523221.812	N/A	65760004.74
Lmsp004915	Cernuoside	Flavonoids	Aurones	C21H20O11	449.11	287.06	448.1006	[M+H]+	2	480-69-3	-	N/A	11227764.83	2523221.812	N/A	65760004.74
Wdtp003646	4-Ethylphenol glucuronide	Phenolic acids	Phenolic acids	C14H18O7	299.1116	107.0489	298.1053	[M+H]+	3	-	-	60282.4025	128448.68	N/A	N/A	65805.399
Walbn08698	3-(((2-(dimethylamino)ethoxy)(hydroxy)phosphoryl)oxy)-2-hydroxypropyl oleate	Lipids	LPE	C25H50NO7P	506.32	281.25	507.3325	[M-H]-	1	-	-	100786.92	66326.6575	105019.785	56771.796	66097.4625
WaYn004793	Isosakuranetin 7-Alpha-L-Arabinofuranosyl-(1→6)-Glucoside	Flavonoids	Flavanones	C27H32O14	579.17	285.08	580.1792	[M-H]-	2	-	-	1100059.194	7634497.483	N/A	533955.1715	66304.3925
Lmqn005782	4,5,8-Trihydroxy-α-tetralone	Quinones	Naphthol	C10H10O4	193.05	133.03	194.0579	[M-H]-	1	-	-	6953400.222	5211690.919	12037276.06	8255523.716	665155.92
Yshj000011	2,6-dimethoxy-4-hydroxyphenyl-1-O-beta-D-glucopyranoside	Others	Others	C14H20O9	333.12	171.06	332.1107	[M+H]+	3	-	-	N/A	73396.6915	N/A	677184.6305	66532.2195
Lmlp007435	Isosalipurposide-6''-O-p-coumaric acid	Flavonoids	Chalcones	C30H28O12	581.17	147.04	580.1581	[M+H]+	3	-	-	N/A	N/A	N/A	N/A	66543.431
MWSHY0176	Farrerol (6,8-Dimethyl-5,7,4'-trihydroxyflavanone)*	Flavonoids	Flavanones	C17H16O5	301.1071	181.0501	300.0998	[M+H]+	3	24211-30-1	C09734	N/A	N/A	445470.3365	110415.6315	66739.3625
Zbsp004707	Chrysoeriol-7-O-rutinoside	Flavonoids	Flavones	C28H32O15	609.1777	301.0699	608.1741	[M+H]+	3	-	-	196077.8875	158429.6975	815031.862	452715.441	667965.3765
MWS1860	Pyrrolidin	Alkaloids	Pyrrole alkaloids	C4H9N	72.08	55.05	71.0735	[M+H]+	3	123-75-1	-	385369.291	278076.5925	378668.137	215864.7885	668978.876
Zaxn005821	7,13,15-Abietatrienoic acid	Terpenoids	Ditepenoids	C20H28O2	299.2	227.11	300.2089	[M-H]-	2	-	-	5945.6105	15134.4405	7061.084	N/A	6695.971
Waptn06085	DGMG 18:3(2n isomer)	Lipids	Glycerol ester	C33H56O14	735.38	397.13	676.367	[M+CH3COO]-	1	-	-	161312.773	156771.7595	123798.33	177180.4995	66997.1695
Zmcp102602	Bupleurynol	Others	Others	C17H22O	243.17	91.05	242.1671	[M+H]+	2	-	-	94336.777	117303.1425	57211.5535	69129.45	67318.1665
Hmgp002327	3-amino-2-naphthoic acid*	Alkaloids	Alkaloids	C11H9NO2	188.07	118.06	187.0633	[M+H]+	1	-	-	N/A	N/A	N/A	497981.985	67527.29
Wcdp001953	2-methyl-1-nitronaphthalene	Others	Others	C11H9NO2	188.07	118.07	187.0633	[M+H]+	1	881-03-8	-	N/A	N/A	N/A	497981.985	67527.29
pme2828	4-Nitrophenol	Others	Others	C6H5NO3	140.03	98.96	139.0269	[M+H]+	3	100-02-7	C00870	6445682.035	4941386.875	9543660.607	9322288.741	6756494.133
MWStz333	Isololiolide	Terpenoids	Terpene	C11H16O3	197.118	133.1031	196.1099	[M+H]+	3	38274-00-9	-	196641.214	N/A	286521.392	N/A	67586.9685
Zbqn003748	N-malonylleucine	Amino acids and derivatives	Amino acids and derivatives	C9H15NO5	216.09	130.09	217.095	[M-H]-	2	-	-	3967244.909	183610.9345	2851973.319	8300342.193	678167.699
Lmhp009384	1-Linoleoylglycerol-2,3-di-O-glucoside*	Lipids	Glycerol ester	C33H58O14	679.39	263.24	678.3827	[M+H]+	1	-	-	399141.657	468546.152	681552.611	562600.8665	67830.536
Lcyn000106	Glehlinoside C	Lignans and Coumarins	Lignans	C26H32O13	551.1809	193.0511	552.1843	[M-H]-	3	402565-04-2	-	68093.7815	55085.0475	236267.268	N/A	67836.3575
Rfn072621	6-Hydroxyluteolin 7-rutinoside	Flavonoids	Flavones	C27H30O16	609.15	301.04	610.1534	[M-H]-	1	-	-	192349.436	792627.384	N/A	156248.7265	67938.6835
pme1014	Menatetrenone (Vitamin K2)	Others	Vitamin	C31H40O2	445.31	341.28	444.3028	[M+H]+	3	11032-49-8	-	1103512.191	567228.4925	543988.0155	524505.3015	679985.085
Lakn003294	2-β-D-Glucopyranosyloxy-5-hydroxyphenylacetic acidmethylester*	Phenolic acids	Phenolic acids	C15H20O9	343.1037	181.0509	344.1107	[M-H]-	1	-	-	759165.5575	5756413.064	4682686.639	1601029.626	68070.9885
Waptn02904	3-(3,5-dihydroxyphenyl)propanoic acid glucoside*	Phenolic acids	Phenolic acids	C15H20O9	343.1	181.05	344.1107	[M-H]-	1	-	-	759165.5575	5756413.064	4682686.639	1601029.626	68070.9885
Zapp009018	2',6'-dimethoxy-4,4'-di-hydroxychalcone	Flavonoids	Chalcones	C17H16O5	301.107	181.0497	300.0998	[M+H]+	3	123316-64-3	-	44448.104	35764.42	40581.4545	41082.492	68121.0645
Zbzn009751	6-(2'-Acetoxytridecyl)-5-hydroxy-2-methoxy-1,4-benzoquinone	Quinones	Quinones	C22H34O6	393.2271	125.023	394.2355	[M-H]-	3	-	-	51478.701	87772.309	194196.1715	73135.6285	68136.7795
MWSmce333	Crotonoside; 2-Hydroxyadenosine	Nucleotides and derivatives	Nucleotides and derivatives	C10H13N5O5	284.1	152.06	283.0917	[M+H]+	3	1818-71-9	C08432	2518908.452	1546483.94	4737251.111	2405951.27	681703.9615
Lmsp010763	Monolinolenin*	Lipids	Glycerol ester	C21H36O4	353.27	261.22	352.2614	[M+H]+	1	75685-85-7	-	2301172.698	910383.0645	861409.8845	3820990.477	682428.1215
MWS201424	Ile-Asn	Amino acids and derivatives	Amino acids and derivatives	C10H19N3O4	246.15	86.1	245.1376	[M+H]+	3	59652-59-4	-	20596.853	19116.2735	83971.055	38635.916	68254.133
ZBN0417	Chrysoeriol xylosyl glucoside	Flavonoids	Flavones	C27H30O15	593.1507	299.0566	594.1585	[M-H]-	3	-	-	864656.3885	2822764.62	N/A	687010.2395	682586.0825
Lhjp111615	Dimethylasperuloside	Terpenoids	Monoterpenoids	C20H26O11	443.15	147.04	442.1475	[M+H]+	2	-	-	59987.042	61788.587	40939.512	N/A	68430.2825
Wdzn003663	2,3-bis[(2e)-3-(3,4-dihydroxyphenyl)prop-2-enoyl]-2,3-dihydroxybutanedioic acid	Phenolic acids	Phenolic acids	C22H18O12	473.0736	149.0095	474.0798	[M-H]-	3	-	-	N/A	25297.9445	12971.8535	N/A	68437.7025
MWSprf137	Acacetin-7-O-glucoside (Tilianin)*	Flavonoids	Flavones	C22H22O10	447.1287	285.0848	446.1213	[M+H]+	1	4291-60-5	-	46900983.63	367335.9055	19290093.32	34888464.05	684877.2685
Ladp006326	Derriscandenoside A	Flavonoids	Isoflavones	C22H22O10	447.13	285.08	446.1208	[M+H]+	2	-	-	46900983.63	367335.9055	19290093.32	34888464.05	684877.2685
MWSmce674	Phylloquinone (Vitamin K1)	Others	Vitamin	C31H46O2	451.36	89.06	450.3498	[M+H]+	2	84-80-0	C02059	52891.8515	46751.6155	48872.197	29562.926	68581.9195
Walbn08556	1-(((2-(dimethylamino)ethoxy)(hydroxy)phosphoryl)oxy)-3-hydroxypropan-2-yl oleate	Lipids	LPE	C25H50NO7P	506.32	281.25	507.3325	[M-H]-	1	-	-	112329.5525	50232.9195	111572.832	74809.4795	68666.616
pmf0475	Crocetin	Organic acids	Organic acids	C20H24O4	327.16	239.18	328.1675	[M-H]-	3	27876-94-4	C08588	N/A	N/A	35223.1215	5495.669	6873.7235
Cmmn013378	Levopimaric acid*	Terpenoids	Ditepenoids	C20H30O2	301.22	301.22	302.2246	[M-H]-	3	79-54-9	-	136524.227	161818.2735	150769.467	209291.812	68911.688
MWSN0157	Isobavachalcone	Flavonoids	Chalcones	C20H20O4	323.1284	203.0729	324.1362	[M-H]-	3	20784-50-3	C08648	76581.591	269451.1615	48832.504	53371.428	6899.645
Walbp09179	Myristamide	Lipids	Free fatty acids	C14H29NO	228.23	57.07	227.2249	[M+H]+	1	638-58-4	-	27760.71	18732.9025	47965.6985	31086.3065	69140.622
Lskp211409	Ergosta-5,24(28)-diene-3,20,26-triol (Podecdysone C)*	Steroids	Steroid	C27H44O8	497.31	335.26	496.3036	[M+H]+	2	19458-46-9	C16500	1687139.12	1809429.866	654219.097	1732190.188	693434.165
MWS20145	Eriodictyol-7-O-glucoside*	Flavonoids	Flavanones	C21H22O11	451.12	289.07	450.1162	[M+H]+	3	38965-51-4	-	13000889.77	5499534.383	924255.382	11168492.53	69384.925
Lmtn002233	Androsin	Others	Ketone compounds	C15H20O8	327.11	165.05	328.1158	[M-H]-	2	531-28-2	-	1708785.82	4924922.868	14832524	7296989.7	694057.74
MWS1787	2-Picoline; 2-Methylpyridine	Alkaloids	Pyridine alkaloids	C6H7N	94.07	53.04	93.0578	[M+H]+	3	109-06-8	C14447	1140342.699	924291.814	2442066.71	1720258.664	694239.781
Hmfn000531	L-Ascorbic acid (Vitamin C)	Others	Vitamin	C6H8O6	175.02	87.01	176.0321	[M-H]-	2	50-81-7	C00072	256614.6865	81784.413	143746.415	195204.2005	694454.7525
pmb0168	PC(16:1/14:1)	Lipids	PC	C38H70NO8P	700.49	184.07	699.4839	[M+H]+	3	-	-	952744.398	562658.93	659515.452	584513.4935	695891.5275
Wafn007492	Hydroxytetradecanoic acid sulfate	Others	Others	C14H28O6S	323.1544	96.9605	324.1607	[M-H]-	3	-	-	252295.328	120026.3475	184747.4505	526113.629	69618.5595
Zbnn005416	Eriodictyol-7-O-(6''-acetyl)glucoside	Flavonoids	Flavanones	C23H24O12	491.12	287.05	492.1268	[M-H]-	2	-	-	666328.3555	701434.6215	149011.0655	282071.938	6964468.674
Zmap009745	Ayanin*	Flavonoids	Flavonols	C18H16O7	345.1	330.07	344.0896	[M+H]+	1	572-32-7	C04444	37180.486	28661.61	478355.54	392891.539	69770746.22
Lmgn007652	Tianshic acid	Lipids	Free fatty acids	C18H34O5	329.23	211.13	330.2406	[M-H]-	1	-	-	1766409.684	881021.653	4334797.163	1598321.151	698014.02
Zmmp002167	L-Glutamyl-L-Tyrosine	Amino acids and derivatives	Amino acids and derivatives	C14H18N2O6	311.12	136.07	310.1165	[M+H]+	3	-	-	N/A	N/A	N/A	252115.898	69889.259
Lagp007132	7,3',4'-Trihydroxyquercetin*	Flavonoids	Flavonols	C18H16O7	345.0981	330.0758	344.0896	[M+H]+	1	6068-80-0	-	33067.4075	34009.98	463224.708	357373.7995	69921234.55
Lmhp009590	LysoPC 17:1	Lipids	LPC	C25H50NO7P	508.34	184.07	507.3325	[M+H]+	1	-	-	882684.4195	509134.123	1922519.578	1355885.692	699225.137
Waptn06683	DGMG 18:1(2n isomer)	Lipids	Glycerol ester	C33H60O14	739.41	397.13	680.3983	[M+CH3COO]-	1	-	-	1143593.07	1503813.841	1274100.862	1633798.913	700421.842
Lmbn003970	9,12,13-TriHOME; 9(S),12(S),13(S)-Trihydroxy-10(E)-octadecenoic acid	Lipids	Free fatty acids	C18H34O5	329.23	211.14	330.2406	[M-H]-	2	97134-11-7	C14833	1738782.464	886208.409	4473356.014	1537740.08	701090.4725
Lmlp004754	Ehretioside B	Alkaloids	Alkaloids	C14H17NO7	312.11	294.21	311.1005	[M+H]+	3	156368-84-2	-	174196.2335	176091.6335	1244719.625	1005451.005	70443.9595
Wahln04593	8-(Beta-D-Glucopyranosyloxy)-2,7-Dimethyl-2,4-Decadienedioic Acid	Terpenoids	Monoterpenoids	C18H28O10	403.16	223.1	404.1682	[M-H]-	2	-	-	46407.3945	153175.1805	293905.3815	115547.4125	70485.302
Wasyqn2983	3-[4-(Beta-D-Glucopyranosyloxy)Phenyl]Propionic Acid*	Phenolic acids	Phenolic acids	C15H20O8	327.11	165.06	328.1158	[M-H]-	1	-	-	1928899.056	4548818.018	14342295.05	6551961.607	707325.6045
Safn002037	2-[4-[(1R,2R)-1,2-dihydroxypropyl]phenoxy]-6-(hydroxymethyl)oxane-3,4,5-triol	Organic acids	Organic acids	C15H22O8	329.12	167.07	330.1315	[M-H]-	2	-	-	1497319.662	9271713.736	24039504.64	3319744.382	7078199.758
pmf0373	Caulilexin C	Alkaloids	Plumerane	C11H10N2O	187.0866	132.0808	186.0793	[M+H]+	3	30536-48-2	-	110583.1265	40287.3935	40844.4035	36443.652	70785.804
pmn001700	24,30-Dihydroxy-12(13)-ene-lupeol	Terpenoids	Triterpene	C30H48O3	455.35	455.35	456.3603	[M-H]-	2	-	-	152113.141	69708.8655	597195.089	139533.0335	707919.8575
MWStz079	Aurantiamide acetate	Alkaloids	Alkaloids	C27H28N2O4	445.21	224.11	444.2049	[M+H]+	3	56121-42-7	-	287632.533	234339.567	415766.7345	221109.5065	70795.1715
Cmmn012997	Abietic acid*	Terpenoids	Ditepenoids	C20H30O2	301.22	301.22	302.2246	[M-H]-	3	514-10-3	C06087	129958.112	143642.4835	148492.7325	166244.078	71195.167
Lmbn014696	Pimaric acid	Terpenoids	Ditepenoids	C20H30O2	301.22	301.22	302.2246	[M-H]-	3	127-27-5	C09159	129958.112	143642.4835	148492.7325	166244.078	71195.167
Sazp003601	Tuberonic acid glucoside*	Organic acids	Organic acids	C18H28O9	387.17	207.11	388.1733	[M-H]-	2	120399-24-8	-	N/A	17337.6885	N/A	8681.8475	713891.707
Zbkp005333	2',4,4',6'-Tetrahydroxychalcone 4'-O-glucoside*	Flavonoids	Flavones	C21H22O10	435.13	273.08	434.1213	[M+H]+	1	-	C16407	10786547.55	419736.9635	240748.723	4734814.483	71538.9365
Lahp003986	3,4-Dihydro-4-(4'-hydroxyphenyl)-5,7-dihydroxycoumarin glucoside	Lignans and Coumarins	Coumarins	C21H22O10	435.13	273.08	434.1208	[M+H]+	1	-	-	10786547.55	419736.9635	240748.723	4734814.483	71538.9365
pmp000604	Rubrofusarin-6-O-glucoside	Others	Ketone compounds	C21H22O10	435.13	273.07	434.1213	[M+H]+	1	132922-80-6	-	10786547.55	419736.9635	240748.723	4734814.483	71538.9365
Lmlp006175	Isosalipurposide (Phlorizin Chalcone)*	Flavonoids	Chalcones	C21H22O10	435.13	273.09	434.1213	[M+H]+	1	4547-85-7	C16406	10786547.55	419736.9635	240748.723	4734814.483	71538.9365
Xmyn008071	Gnetifolin B*	Flavonoids	Flavonols	C16H12O6	299.06	284.03	300.0634	[M-H]-	2	140671-06-3	-	N/A	N/A	N/A	N/A	7162229.774
Lmhn004976	Aracarpene 2*	Flavonoids	Isoflavones	C16H12O6	299.06	284.02	300.0634	[M-H]-	2	-	-	N/A	N/A	N/A	N/A	7162229.774
Lazp005201	Acetyl Sissotrin	Flavonoids	Isoflavones	C24H24O11	489.14	285.08	488.1319	[M+H]+	2	-	-	8540566.952	54000.4555	37016252.71	4181534.026	71626.7745
Ysjn001064	3-Oxopentanedioic acid	Organic acids	Organic acids	C5H6O5	145.01	57.04	146.0215	[M-H]-	2	542-05-2	-	1761400.348	3760484.074	4465527.411	2359116.409	718024.239
Cmmn013275	Isopimaric acid*	Terpenoids	Ditepenoids	C20H30O2	301.22	301.22	302.2246	[M-H]-	3	5835-26-7	C09118	127390.461	137346.355	139806.599	180677.284	71827.2205
Hmqn003054	9,10,11-Trihydroxy-12-octadecenoic acid	Lipids	Free fatty acids	C18H34O5	329.23	311.22	330.2406	[M-H]-	1	61911-67-9	-	127000.38	51408.993	274294.5105	148086.2665	72014.928
ZBN0196	Quercetin-3-O-(2''-O-Xylosyl)rutinoside	Flavonoids	Flavonols	C32H38O20	741.1878	595.1578	742.1956	[M-H]-	3	129235-39-8	C10175	65873.071	228396.902	N/A	60145.4795	72238.566
Zahp007439	3,4-Methylenedioxycinnamaldehyde	Others	Aldehyde compounds	C10H8O3	177.05	149.02	176.0473	[M+H]+	3	58095-77-5	-	1162310.674	449953.9015	938584.464	775947.1325	722681.798
Lhsp101904	polygodial*	Terpenoids	Sesquiterpenoids	C15H22O2	235.1692	179.1052	234.162	[M+H]+	2	6754-20-7	C09712	633646.504	545329.1235	524639.741	566848.846	722835.4195
Lmtp006908	Dihydroisoalantolactone*	Terpenoids	Sesquiterpenoids	C15H22O2	235.17	179.11	234.162	[M+H]+	2	1856-58-2	-	633646.504	545329.1235	524639.741	566848.846	722835.4195
Safn011471	2-hydroxy-3-{[3,4,5-trihydroxy-6-(hydroxymethyl)oxan-2-yl]oxy}propyl octadeca-9,12,15-trienoate	Lipids	Free fatty acids	C27H46O9	573.33	277.22	514.3142	[M+CH3COOH-H]-	1	-	-	1660733.569	1502138.056	613731.681	1291004.42	723405.2515
mws1438	Berberine	Alkaloids	Isoquinoline alkaloids	C20H18NO4+	336.123	278.0811	336.123	[M]+	3	2086-83-1	C00757	2448767.369	558612.0035	N/A	1598395.545	725234.482
Wahlp08069	LysoPC 17:2(2n isomer)*	Lipids	LPC	C25H48NO7P	506.32	184.07	505.3168	[M+H]+	1	-	-	1080682.147	930133.1155	2314782.224	1045956.588	725242.2885
Hasp010605	MG(18:3(9Z,12Z,15Z)/0:0/0:0)	Lipids	Glycerol ester	C21H36O4	353.27	261.22	352.2614	[M+H]+	1	129828-41-7	-	1832021.59	1883665.218	709935.7625	1838226.137	725389.4915
MW0014855	Sciadonic acid	Lipids	Free fatty acids	C20H34O2	365.27	283.26	306.2558805	[M+CH3COO]-	3	7019-85-4	-	1824259.449	5229586.482	2331795.234	3282754.639	7275922.549
Lssp210412	Cuscohygrine	Alkaloids	Pyrrole alkaloids	C13H24N2O	225.2	100.11	224.1889	[M+H]+	1	454-14-8	C06521	654008.322	623435.0055	597111.9355	649681.493	730129.896
Wbkp008219	(3S,3'S)-N,N'-((1R,2R)-5-((3,4,5-trihydroxy-6-methyltetrahydro-2H-pyran-2-yl)oxy)cyclohex-3-ene-1,2-diyl)bis(2-methyl-2,3,4,9-tetrahydro-1H-pyrido[3,4-b]indole-3-carboxamide)	Alkaloids	Alkaloids	C38H46N6O7	699.36	699.36	698.3428	[M+H]+	1	-	-	15515966.24	13647955.07	11671104.88	13172295.27	7304682.902
Lcyp000678	Prudomenin*	Flavonoids	Flavonols	C23H24O12	493.1321	331.0823	492.1268	[M+H]+	3	-	-	53262.633	N/A	169364.947	24737	732866.993
Lmhp206353	Tricin-4'-O-glucoside*	Flavonoids	Flavones	C23H24O12	493.13	331.08	492.1268	[M+H]+	3	-	-	53262.633	N/A	169364.947	24737	732866.993
Zmzp006646	Capillarisin	Others	Chromone	C16H12O7	317.07	302.04	316.0583	[M+H]+	3	56365-38-9	C08999	57358.864	338216.0645	119638.723	369721.391	73297.3485
pmp001229	Senkyunolide K	Others	Lactones	C12H16O3	209.1172	125.0597	208.1099	[M+H]+	3	114569-33-4	-	63707.17	49884.0535	46417.3795	24058.2705	73376.388
Lmhp010515	LysoPC 17:0(2n isomer)*	Lipids	LPC	C25H52NO7P	510.36	184.07	509.3481	[M+H]+	1	-	-	4796700.983	3058555.288	3030771.954	2570848.692	733922.972
MWStz454	Cannabiscitrin	Flavonoids	Flavonols	C21H20O13	479.08	317.03	480.0904	[M-H]-	2	520-14-9	-	N/A	401100.853	490721.079	344433.5795	73513.444
Wafp004334	N-Feruloyltyramine 4'-glucoside	Alkaloids	Phenolamine	C24H29NO9	476.2	177.05	475.1842	[M+H]+	3	-	-	171414.897	2626316.224	221496.75	276743.2895	736125.4955
Hmhp005335	Dihydrobaicalein	Flavonoids	Flavanones	C15H12O5	273.0663	169.01	272.0685	[M+H]+	3	35683-17-1	-	53961.374	59481.5665	64485.2565	73544.1755	73701.608
Wacyn05736	3-O-Caffeoyl-5-O-p-Coumaroylquinic acid*	Phenolic acids	Phenolic acids	C25H24O11	499.12	337.09	500.1319	[M-H]-	1	-	-	2262754.131	4691092.69	6743392.791	4580087.754	73733.174
Wacyn05614	3-O-Caffeoyl-4-O-p-Coumaroylquinic acid*	Phenolic acids	Phenolic acids	C25H24O11	499.12	337.09	500.1319	[M-H]-	1	-	-	2262754.131	4691092.69	6743392.791	4580087.754	73733.174
mws1080	Galactinol	Others	Saccharides	C12H22O11	341.11	179.06	342.1162	[M-H]-	1	3687-64-7	C01235	26853597.76	23844643.01	21421267.06	19746397.35	7379874.226
MWStz602	Quercetagetin-7-O-glucoside*	Flavonoids	Flavonols	C21H20O13	481.1	319.05	480.0904	[M+H]+	1	548-75-4	-	192588.4115	1138479.224	244125	250781.042	7386173.002
Lmjp006533	4',5-Dihydroxy-3,3',7-Trimethoxyflavone; Pachypodol*	Flavonoids	Flavonols	C18H16O7	345.1	330.07	344.0896	[M+H]+	1	33708-72-4	C10117	41284.839	44765.95	500975.9425	384828.733	73965925.37
Hajp008429	4',5-dihydroxy-7-methoxy-6-methylfavanone*	Flavonoids	Flavones	C17H16O5	301.11	181.05	300.0998	[M+H]+	3	-	-	N/A	8773.632	365303.4335	122530.359	74002.941
Lmhn005110	Aracarpene 1*	Flavonoids	Isoflavones	C16H12O6	299.06	284.02	300.0634	[M-H]-	2	1261245-78-6	-	N/A	N/A	N/A	N/A	7401476.234
Wbtn008012	2-hydroxy-8-methoxy-6-methyl-9-oxoxanthene-1-carboxylic acid*	Flavonoids	Other Flavonoids	C16H12O6	299.05	284.03	300.0634	[M-H]-	2	-	-	N/A	N/A	N/A	N/A	7401476.234
Qmdp112405	Viteagnusin A	Terpenoids	Ditepenoids	C22H36O3	349.27	293.21	348.2664	[M+H]+	3	-	-	580846.6865	968393.3985	3191704.676	4091272.665	741397.3805
MWSslk106	2-Phenylethylamine	Alkaloids	Benzylphenylethylamine alkaloids	C8H11N	122.1	105.07	121.0891	[M+H]+	3	156-28-5	C05332	303927.864	N/A	3555079.021	10400858.74	741647.59
pmb0069	Benzamide	Alkaloids	Alkaloids	C7H7NO	122.06	105.03	121.0528	[M+H]+	3	55-21-0	C09815	303927.864	N/A	3555079.021	10400858.74	741647.59
pmd0153	LysoPA 16:0	Lipids	Glycerol ester	C19H39O7P	409.24	153	410.2433	[M-H]-	3	22002-85-3	C04036	171299.3945	162758.936	123101.831	214710.514	74273.462
pmb0883	LysoPE 18:0	Lipids	LPE	C23H48NO7P	482.32	341.31	481.3168	[M+H]+	3	69747-55-3	-	1321205.513	377079.3375	2177874.534	573207.444	742782.6925
Lmbn004240	9,10-Dihydroxy-12,13-epoxyoctadecanoic acid	Lipids	Free fatty acids	C18H34O5	329.23	199.13	330.2406	[M-H]-	2	-	C14837	42423.145	7652.4895	74282.658	45109.844	74388.0385
Zken00392	1-(9Z-octadecenoyl)-sn-glycero-3-phosphocholine	Lipids	LPC	C26H52NO7P	544.34	485.26	521.3481	[M+Na]+	1	-	-	1156582.658	702298.439	887634.537	699073.9545	744923.616
Zmxp003107	Luteolin-7,3'-di-O-glucoside	Flavonoids	Flavones	C27H30O16	611.16	287.06	610.1534	[M+H]+	3	52187-80-1	-	4205877.757	17155615.91	2602959.356	1755086.784	746378.7825
Lhgp102203	1,5-Bis(4-hydroxyphenyl)-1-methoxy-2-(methoxymethyl)-4-pentene	Others	Others	C20H24O4	329.1731	137.0597	328.1675	[M+H]+	3	-	-	N/A	N/A	N/A	N/A	746845.3195
Wahln03557	Dihydrosinapic Acid glucoside	Phenolic acids	Phenolic acids	C17H24O10	387.13	207.06	388.1364	[M-H]-	2	-	-	N/A	32675.978	N/A	8438.36	747092.6635
pmp000416	3'-Methoxydaidzein	Flavonoids	Isoflavones	C16H12O5	285.08	229.09	284.0685	[M+H]+	2	21913-98-4	-	101820.837	125092.063	88805.9795	33958.417	74812.7015
MWStz424	Afrormosin (6,4'-Dimethoxy-7-Hydroxyisoflavone)	Flavonoids	Isoflavones	C17H14O5	299.09	284.07	298.0841	[M+H]+	2	550-79-8	C10199	56788.6085	14424.985	82066.4835	933563.606	74977.83
mws0609	Guanosine 3',5'-cyclic monophosphate	Nucleotides and derivatives	Nucleotides and derivatives	C10H12N5O7P	344.04	150.04	345.0474	[M-H]-	1	7665-99-8	C00942	289576.033	235826.4695	309266.7175	181273.045	750609.1995
Wasn001007	Isoascorbic acid 2-O-glucoside	Others	Vitamin	C12H18O11	337.08	277.06	338.0849	[M-H]-	1	-	-	292053.999	237515.905	279773.466	301701.6585	75099.535
Zmpn002908	Isoetin-7-O-glucoside-2'-O-arabinoside	Flavonoids	Flavones	C26H28O16	595.14	133.02	596.1377	[M-H]-	3	-	-	1638976.431	1675496.794	870166.227	1550398.652	751141.8035
Zmjp011129	1,3-Dihydroxyurs-12-en-28-oic acid (Kaneric acid)	Terpenoids	Triterpene	C30H48O4	473.36	455.35	472.3553	[M+H]+	3	107693-87-8	-	69909.7425	49199.324	642406.813	116143.469	75176.531
Wagp006039	2-Hexylphosphoric Acid	Others	Others	C6H15O4P	183.08	98.98	182.0708	[M+H]+	3	-	-	664125.909	610525.899	621815.1635	499769.825	753059.3395
Wbmn009893	3-Acetoxy-9,13-epoxy-16-hydroxy-labda-15,16-olide	Terpenoids	Ditepenoids	C22H34O6	393.22	333.21	394.2355	[M-H]-	2	-	-	165859.5555	187106.58	121599.0635	133746.34	75409.0855
MWS20966	S-methyl-L-thiocitrulline	Amino acids and derivatives	Amino acids and derivatives	C7H15N3O2S	206.1	116.07	205.0885	[M+H]+	3	209589-59-3	-	100124.092	153730.5265	133956.4	112147.5945	75482.6115
Safn005866	N2-Malonyl-D-Tryptophan*	Amino acids and derivatives	Amino acids and derivatives	C14H14N2O5	289.08	203.09	290.0903	[M-H]-	1	-	-	9267346.643	1949255.28	2096957.324	21893856.15	755167.9005
Lmtp008303	6-Hydroxy-2-[2-(4-methoxyphenyl)ethyl]chromone	Others	Chromone	C18H16O4	297.1134	121.0655	296.1049	[M+H]+	3	125092-36-6	-	67094.805	1983420.856	287674.3555	569851.717	75652.7185
pmd0152	LysoPA 16:0 (2n isomer)	Lipids	Glycerol ester	C19H39O7P	409.24	153	410.2433	[M-H]-	3	-	-	157949.1935	166046.1085	121404.033	162431.9185	75963.696
Ladp007532	(3E)-7-methoxy-3-[(2-methoxyphenyl)methylidene]chromen-4-one	Flavonoids	Other Flavonoids	C18H16O4	297.11	131.05	296.1049	[M+H]+	2	-	-	N/A	18260	N/A	56188.4635	76030.184
pme1173	Allopurinol	Nucleotides and derivatives	Nucleotides and derivatives	C5H4N4O	137.05	110.03	136.0385	[M+H]+	3	315-30-0	-	311092.074	74533.4685	124959.676	77836.4	76486.479
Lmnp002584	Hispidulin-8-C-(2''-O-glucosyl)glucoside	Flavonoids	Flavones	C28H32O16	625.18	463.13	624.169	[M+H]+	3	-	-	160163.699	708447.718	510484.08	180285.743	76502.3315
Safn013793	Oleic estolide	Lipids	Free fatty acids	C36H68O4	563.51	281.25	564.5118	[M-H]-	1	154086-90-5	-	41587.662	24698.2285	85093.943	18636.508	76566.734
Sasn008558	Corchorifatty acid B	Lipids	Free fatty acids	C18H28O4	307.19	185.12	308.1988	[M-H]-	1	-	-	2867857.65	1549662.133	1559979.213	8055193.04	765873.878
Wasdp07799	5-hydroxy-1,4a-dimethyl-3,4,5,6,7,8-hexahydronaphthalen-2-one	Terpenoids	Monoterpenoids	C12H18O2	195.14	81.07	194.1307	[M+H]+	2	-	-	157335.967	84693.504	429830.6945	166028.692	76700.4695
Lmcp004436	Cyanidin-3-O-(6''-O-caffeoyl)glucoside	Flavonoids	Anthocyanidins	C30H27O14+	611.1395	287.055	611.1395	[M]+	3	-	C16369	4035102.925	17965458.95	2320078.785	2056279.913	767288.8165
mws1474	5,7-Dihydroxy-3',4',5'-trimethoxyflavone	Flavonoids	Flavones	C18H16O7	345.1	284.07	344.0896	[M+H]+	3	18103-42-9	C19807	N/A	N/A	16422.134	N/A	768751.8555
MWStz490	Marein	Flavonoids	Chalcones	C21H22O11	449.11	287.06	450.1162	[M-H]-	2	535-96-6	-	8346959.005	3604658.612	411807.926	6943752.969	77119.3665
pme2960	Naringenin chalcone; 2',4,4',6'-Tetrahydroxychalcone	Flavonoids	Chalcones	C15H12O5	273.08	153.02	272.0685	[M+H]+	3	73692-50-9	C06561	203972.641	219850.351	N/A	140617.071	77204.704
Lmjp007279	Penduletin 4'-Methyl Ether (5-Hydroxy-3,6,7,4'-Tetramethoxyflavone)	Flavonoids	Flavonols	C19H18O7	359.11	326.08	358.1053	[M+H]+	2	14787-34-9	-	N/A	N/A	10631.1845	N/A	773453.344
Lcsn004327	Indole-3-acetyl-L-aspartic acid	Alkaloids	Plumerane	C14H14N2O5	289.08	88.04	290.0903	[M-H]-	3	2456-73-7	C22224	46341.3675	54616.064	N/A	47147.9305	7745.3305
MWSprf097	USaramine	Alkaloids	Alkaloids	C18H25NO6	352.1775	120.0809	351.1682	[M+H]+	3	15503-87-4	C10413	115358.32	N/A	49515.149	85482.3745	77572.895
Rfn045100	Dihydrocoumaroyl Hexoside*	Phenolic acids	Phenolic acids	C15H20O8	327.11	165.06	328.1158	[M-H]-	1	-	-	1967032.688	4784418.701	14079245.02	6492288.908	777124.229
Zmzn000113	L-threo-3-Methylaspartate	Amino acids and derivatives	Amino acids and derivatives	C5H9NO4	146.05	102.06	147.0532	[M-H]-	1	6061-13-8	C03618	1351665.691	724612.901	980565.993	831154.0505	777235.798
MWS5235	12-Hydroxyoctadecanoic acid	Lipids	Free fatty acids	C18H36O3	299.26	253.25	300.2664	[M-H]-	3	106-14-9	-	42360.288	N/A	25569.572	55814.975	78005.987
MWSmce342	2-Caffeoyl-L-tartaric acid (Caftaric acid)	Phenolic acids	Phenolic acids	C13H12O9	311.04	135.05	312.0481	[M-H]-	1	67879-58-7	-	N/A	N/A	N/A	N/A	78277598.64
Wagp002530	2-Methoxy-1-benzofuran-5-carbaldehyde	Others	Aldehyde compounds	C10H8O3	177.06	117.03	176.0473	[M+H]+	2	-	-	54068.4625	172231.404	N/A	N/A	784195.598
pmb0142	Caffeic aldehyde	Others	Aldehyde compounds	C9H8O3	165.05	95.05	164.0473	[M+H]+	3	141632-15-7	C10945	1147376.674	624292.0295	532814.8115	383152.525	786360.0665
Lmzn001582	5'-Glucosyloxyjasmanic acid*	Organic acids	Organic acids	C18H28O9	387.17	207.1	388.1733	[M-H]-	2	-	-	N/A	28762.8075	17140.11	N/A	786662.927
Zbsp002854	Chrysoeriol-6,8-di-C-glucoside-7-O-glucoside	Flavonoids	Flavones	C34H42O21	787.2233	625.1713	786.2219	[M+H]+	3	-	-	48002.2355	564460.6855	139559.283	149062.6715	78751.2435
mws0976	β-Pseudouridine	Nucleotides and derivatives	Nucleotides and derivatives	C9H12N2O6	243.06	153.03	244.0695	[M-H]-	3	1445-07-4	C02067	13136.549	9994.0615	49602.8245	72635.704	788604.812
Walbp02993	N-[4-Hydroxycinnamoyl]-L-glutamate	Alkaloids	Phenolamine	C14H15NO6	294.1	147.04	293.0899	[M+H]+	2	-	-	2590491.31	800952.1725	338132.068	1921710.119	788821.173
pmp000573	Acacetin-7-O-galactoside*	Flavonoids	Flavones	C22H22O10	447.13	285.08	446.1213	[M+H]+	1	-	-	45961403.43	367122.2635	19535760.72	34339435.12	788967.0605
pme3400	Biochanin A-7-O-glucoside (Sissotrin)	Flavonoids	Isoflavones	C22H22O10	447.13	285.07	446.1213	[M+H]+	2	5928-26-7	C05376	45961403.43	367122.2635	19535760.72	34339435.12	788967.0605
ZbWn005712	7-methyl-5,8-dioxodecyl hydrogen sulfate	Others	Others	C11H20O6S	279.0899	96.9602	280.0981	[M-H]-	3	-	-	N/A	12657.592	N/A	N/A	78994.2755
Lmhn002140	Feruloyltartaric acid (Fertaric acid)	Phenolic acids	Phenolic acids	C14H14O9	325.06	193.05	326.0638	[M-H]-	3	-	-	N/A	N/A	N/A	N/A	7899685.696
pma0724	Naringenin-6-C-Glucoside	Flavonoids	Flavanones	C21H22O10	435.13	285.08	434.1213	[M+H]+	3	3682-03-9	-	45062.806	67589.4565	14851.543	202574.045	791568.652
HJAP026	Chrysoeriol-6-C-glucoside-4'-O-glucoside*	Flavonoids	Flavones	C28H32O16	625.18	463.13	624.169	[M+H]+	2	-	-	2578402.647	302414.737	6327953.713	1369676.84	79195.3835
Wasdp03092	Isoscoparin 2''-O-glucoside*	Flavonoids	Flavones	C28H32O16	625.17	463.13	624.169	[M+H]+	2	97605-25-9	-	2578402.647	302414.737	6327953.713	1369676.84	79195.3835
mws1401	L-Theanine	Amino acids and derivatives	Amino acids and derivatives	C7H14N2O3	175.11	84.04	174.1004	[M+H]+	3	3081-61-6	C01047	1157196.877	528126.7825	802105.581	1172205.734	792623.7415
Lajp003792	Murrayacarpin A glucoside	Lignans and Coumarins	Coumarins	C17H20O9	369.12	177.05	368.1102	[M+H]+	3	-	-	12995270.37	17401125.74	22108721.73	28514652.91	792813.1085
MWStz545	5-O-Feruloylquinic acid*	Phenolic acids	Phenolic acids	C17H20O9	369.12	177.06	368.1107	[M+H]+	1	40242-06-6	-	12995270.37	17401125.74	22108721.73	28514652.91	792813.1085
pmp001251	LysoPC 18:2(2n isomer)	Lipids	LPC	C26H50NO7P	520.34	184.07	519.3325	[M+H]+	1	-	-	1587205.719	1188685.527	1862216.124	1093475.31	793555.4425
Walbn08060	1-(((2-(dimethylamino)ethoxy)(hydroxy)phosphoryl)oxy)-3-hydroxypropan-2-yl (9Z,12Z)-octadeca-9,12-dienoate*	Lipids	LPE	C25H48NO7P	504.31	279.24	505.3168	[M-H]-	1	-	-	1723579.886	1443558.493	1357802.656	1197558.721	793690.537
Lmhp008337	LysoPE 14:0(2n isomer)*	Lipids	LPE	C19H40NO7P	426.26	285.24	425.2542	[M+H]+	1	-	-	711177.8975	290400.5725	1184096.57	593721.494	795795.324
Hmmp004218	5-Hydroxy-3-(2-hydroxybenzyl)-7-methoxychroman-4-one	Flavonoids	Other Flavonoids	C17H16O5	301.1086	181.0486	300.0998	[M+H]+	3	-	-	507389.325	173317.829	237185.0275	175983.4995	79588.198
Lmyp006086	Prunetin-5-O-glucoside	Flavonoids	Isoflavones	C22H22O10	447.13	285.07	446.1213	[M+H]+	2	-	-	44885433.03	334835.5055	20441247.56	34122607.54	796262.0745
Hmqp005455	15(R)-Hydroxylinoleic Acid*	Lipids	Free fatty acids	C18H32O3	297.24	81.07	296.2351	[M+H]+	3	177931-23-6	-	188800.473	62736.9405	358794.6905	N/A	80074.2625
MWSslk165	Diosmetin-7-O-Neohesperidoside (Neodiosmin)	Flavonoids	Flavones	C28H32O15	609.18	301.08	608.1741	[M+H]+	3	38665-01-9	-	117509.5265	124461.13	903912.2235	500718.7375	802015.7145
Lcsp002477	Gly-Val-Leu	Amino acids and derivatives	Amino acids and derivatives	C13H25N3O4	288.19	129.1	287.1845	[M+H]+	3	-	-	16120.226	24328.932	69820.778	10996.4365	80272.229
ZbLn003143	1'-(3-methylisobutyryl)sucrose	Lipids	Free fatty acids	C17H30O12	485.1878	341.1098	426.1737	[M+CH3COOH-H]-	3	-	-	13841.4395	N/A	18268.046	31784.0315	80347.7715
mws1034	Isosakuranetin (5,7-Dihydroxy-4'-methoxyflavanone)	Flavonoids	Flavanones	C16H14O5	287.0914	153.0174	286.0841	[M+H]+	3	480-43-3	C05334	N/A	14933.6305	7161.8835	22967.2985	80600.2445
MWSHY0179	Formononetin-7-O-glucoside (Ononin)	Flavonoids	Isoflavones	C22H22O9	431.13	269.09	430.1264	[M+H]+	2	486-62-4	C10509	578404.417	165024.58	224828.58	98683.974	807204.7795
Wahp002483	N-Cis-Cinnamoylputrescine	Alkaloids	Phenolamine	C13H18N2O	219.1511	131.0546	218.1425	[M+H]+	3	-	-	N/A	N/A	164987.5835	205988.441	81092.3475
MEDP0888	Deoxycytidine diphosphate	Nucleotides and derivatives	Nucleotides and derivatives	C9H15N3O10P2	446.04	304.03	387.0232678	[M+CH3COO]-	3	800-73-7	C00705	1328253.805	1560724.607	1396969.481	1402826.253	811108.4045
ZBN0020	Apigenin-7-O-(2''-feruloyl)glucuronide-5-O-glucuronide	Flavonoids	Flavones	C37H34O20	797.1619	269.0447	798.1643	[M-H]-	3	-	-	119998.307	N/A	N/A	23688.913	8136.675
ZBN0216	Chrysoeriol-8-C-glucoside (Scoparin)	Flavonoids	Flavones	C22H22O11	461.1084	341.0644	462.1162	[M-H]-	3	301-16-6	-	76078.3355	17490.5665	242977.5295	43911.0245	81384.0025
pme3255	Methyleugenol	Others	Others	C11H14O2	179.11	123.04	178.0994	[M+H]+	3	93-15-2	C10454	52311.7145	26316.444	28692.383	31862.345	81476.769
Lahp005912	1,7-Bis(4-hydroxyphenyl)-hepta-4E,6E-dien-3-one	Others	Ketone compounds	C19H18O3	295.13	107.05	294.1256	[M+H]+	1	332371-82-1	-	495746.833	146525.7255	841179.7785	1329337.438	815059.0175
Lmhp001670	L-Valyl-L-Leucine	Amino acids and derivatives	Amino acids and derivatives	C11H22N2O3	231.17	72.08	230.163	[M+H]+	3	3989-97-7	-	174010.359	20134.3005	843497.8315	257787.652	815534.122
Lmjp008064	Nevadensin	Flavonoids	Flavones	C18H16O7	345.1	315.05	344.0896	[M+H]+	2	10176-66-6	C10111	N/A	N/A	66152.299	65637.1125	8162147.528
HJAP005	Laricitrin-3-O-glucoside*	Flavonoids	Flavonols	C22H22O13	495.11	333.07	494.106	[M+H]+	3	39986-90-8	-	N/A	93473.372	1717394.05	N/A	816987.623
pme2433	Diethanolamine	Alkaloids	Alkaloids	C4H11NO2	106.09	88.08	105.079	[M+H]+	3	111-42-2	C06772	114951.9965	57899.375	169155.1365	100928.984	81761.5185
Zmsn002206	Cornusoside A	Others	Others	C16H24O10	375.13	153.06	376.1369	[M-H]-	3	-	-	64175.7725	59384.4675	3608214.808	230408.7545	81790.7735
Zmjp010694	5-Hydroxy-3,7,3',4'-tetramethoxyflavone*	Flavonoids	Flavonols	C19H18O7	359.1127	344.0896	358.1053	[M+H]+	1	1245-15-4	-	N/A	N/A	N/A	N/A	817939.6385
Wbmp010544	10-Hydroxymethyllycaconitine	Alkaloids	Alkaloids	C37H50N2O11	699.35	699.35	698.3415	[M+H]+	1	-	-	14181331.65	11268527.74	9685313.982	14162145.43	8182444.691
Lhhp102907	Costunolide	Terpenoids	Sesquiterpenoids	C15H20O2	233.15	131.08	232.1463	[M+H]+	2	553-21-9	C09382	85204.225	45424.8175	116573.1215	42499.433	81977.7385
pmb0037	Hordenine	Alkaloids	Alkaloids	C10H15NO	166.12	121.06	165.1154	[M+H]+	2	539-15-1	C06199	394492.9	539107.018	32082.077	436302.298	82030.2
Lkmp122408	Malonyl byzantionoside A*	Terpenoids	Sesquiterpenoids	C22H32O10	457.21	133.1	456.1995	[M+H]+	1	-	-	586702.794	93139.696	267755.2655	327542.495	82123.5545
Lacp005577	3-(3'-Hydroxybutyl)-2,4,4-trimethylcyclohexa-2,5-dienone malonyl glucoside*	Terpenoids	Sesquiterpenoids	C22H32O10	457.2	133.1	456.199	[M+H]+	1	-	-	586702.794	93139.696	267755.2655	327542.495	82123.5545
Wagp009406	2'-Hydroxy-4,4',6'-Trimethoxychalcone; Flavokawain A	Flavonoids	Chalcones	C18H18O5	315.1217	181.0496	314.1154	[M+H]+	3	3420-72-2	-	N/A	N/A	N/A	N/A	821814.9355
Ysjp000315	Pipecolic acid	Alkaloids	Piperidine alkaloids	C6H11NO2	130.1	56.05	129.079	[M+H]+	3	535-75-1	-	3012647.274	1332757.848	1723601.174	2301197.214	8220750.238
zjbp111605	9-Hydroxyselina-3,11-dien-12-al	Terpenoids	Sesquiterpenoids	C15H22O2	235.17	133.1	234.162	[M+H]+	2	-	-	139999.6205	67556.458	190889.989	264118.8775	82208.1805
Lcfn121138	sn-1-O-(cis-12-oxophytodienoyl)-sn-3-O-(beta-D-galactopyranosyl)glyceride	Lipids	Glycerol ester	C27H44O10	527.29	291.2	528.2934	[M-H]-	1	-	-	161158.7075	2541116.251	168113.4915	224983.169	8221610.077
Waqkp05977	2-g-linolenoyl-glycerol	Lipids	Glycerol ester	C21H36O4	353.27	261.22	352.2614	[M+H]+	1	-	-	15327442.89	16736606.4	13949146.59	16126439.44	8224682.661
Zbzp000519	Retronecine	Alkaloids	Pyrrole alkaloids	C8H13NO2	156.1	110.07	155.0946	[M+H]+	2	480-85-3	C06177	74888674.97	2604345.066	38200759.82	64660472.92	8234510.679
Zbqp000579	3-(Pyrazol-1-yl)-L-alanine	Amino acids and derivatives	Amino acids and derivatives	C6H9N3O2	156.08	110.07	155.0695	[M+H]+	1	2734-48-7	-	74888674.97	2604345.066	38200759.82	64660472.92	8234510.679
Zahp008363	5-hydroxyl-3',4',7,8-tetramethoxyflavone*	Flavonoids	Flavones	C19H18O7	359.11	344.09	358.1053	[M+H]+	1	13003-74-2	-	N/A	N/A	N/A	N/A	823540.003
Lcfp036464	Indoline	Alkaloids	Plumerane	C8H9N	120.08	103.05	119.0735	[M+H]+	2	496-15-1	-	N/A	N/A	N/A	9433691.961	8240289.578
pmb2319	LysoPC 15:0*	Lipids	LPC	C23H48NO7P	482.32	184.07	481.3168	[M+H]+	1	108273-89-8	-	386501.209	801727.799	1794548.171	597772.7005	824604.0125
Lmbn005167	Ferreirin	Flavonoids	Isoflavones	C16H14O6	301.07	135.04	302.079	[M-H]-	2	32898-79-6	C10419	97576.225	41039.3355	23841.2885	214344.2975	826227.701
Wbwp009458	Dehydrodiconiferyl alcohol	Lignans and Coumarins	Lignans	C20H22O6	359.15	344.13	358.1416	[M+H]+	2	-	-	N/A	N/A	N/A	N/A	826630.739
Lmmp002796	Gossypetin-3-O-rutinoside	Flavonoids	Flavonols	C27H30O17	627.16	319.05	626.1483	[M+H]+	3	-	-	26093.658	N/A	N/A	74771.1465	82721.87
pmb0865	LysoPC 18:3(2n isomer)	Lipids	LPC	C26H48NO7P	518.32	184.07	517.3168	[M+H]+	1	-	-	82726569.4	80149671.28	82276105.74	81082165.85	82802429.72
pmb0296	1-Oleoyl-Sn-Glycerol	Lipids	Glycerol ester	C21H40O4	357.3	265.25	356.2927	[M+H]+	3	129784-87-8	-	1810309.593	2327100.989	2531960.321	2723461.425	830183.37
pmp000129	Natsudaidain 3-(4-O-3-hydroxy-3-methylglutaroylglucoside)	Flavonoids	Flavonols	C33H40O18	725.23	419.1	724.2215	[M+H]+	3	149402-86-8	-	N/A	N/A	N/A	N/A	83049.2675
Hmlp005624	3',7-dihydroxy-4'-methoxyflavone	Flavonoids	Flavones	C16H12O5	285.08	270.05	284.0685	[M+H]+	2	54867-60-6	-	84560.224	104179.1105	53231.9095	64626.5685	83148.0795
Zbbn004440	10-O-Caffeoyl-geniposidic acid	Terpenoids	Monoterpenoids	C25H28O13	535.1491	329.1031	536.153	[M-H]-	3	-	-	97965.262	80894.769	N/A	42304.696	8320.229
Wasyqp1765	Styrylamine	Alkaloids	Alkaloids	C8H9N	120.08	77.04	119.0735	[M+H]+	1	83148-11-2	-	N/A	N/A	N/A	9026989.262	8333938.339
mws0397	Cis-5,8,11,14,17-Eicosapentaenoic Acid	Lipids	Free fatty acids	C20H30O2	301.22	257.23	302.2246	[M-H]-	2	10417-94-4	C06428	9491.1915	14825.5655	127641.061	15433.035	8337.871
Wagp005508	3-Hydroxy-Beta-Ionone 3-(6''-Malonyl)Glucoside	Others	Others	C22H32O10	457.2	209.15	456.1995	[M+H]+	3	-	-	789303.993	815393.2875	572138.0355	578849.957	835775.3675
pmn001336	Aloeemodin-8-O-glucoside	Quinones	Anthraquinone	C21H20O10	431.1	269	432.1056	[M-H]-	2	-	-	7340066.863	96876.755	3885715.512	2478616.942	836007.7935
Lcsp003135	Leu-Val-Leu	Amino acids and derivatives	Amino acids and derivatives	C17H33N3O4	344.25	185.16	343.2471	[M+H]+	3	58337-01-2	-	68217.7735	37401.1925	57461.2795	45249.9115	83620.697
Zbzn008048	Embelin	Quinones	Quinones	C17H26O4	293.18	221.15	294.1831	[M-H]-	1	550-24-3	-	9346900.722	7550315.034	9086535.475	6656744.196	8364989.849
Lamp007327	3,9-dihydroeucomnalin malonyl glucoside	Flavonoids	Other Flavonoids	C26H28O14	565.15	317.1	564.1479	[M+H]+	2	-	-	688749.367	4942764.706	45135733.63	1309513.026	8379813.764
MWStz534	Kinsenoside	Others	Lactones	C10H16O8	282.1185	103.0388	264.0845	[M+NH4]+	3	151870-74-5	-	124648.866	170044.4985	199545.9885	101220.1395	84000.2105
pmp001287	N-Benzylmethylene isomethylamine	Alkaloids	Alkaloids	C8H9N	120.08	103.05	119.0735	[M+H]+	1	-	-	N/A	N/A	N/A	8947157.522	8421534.59
Zmhn001793	6-O-Caffeoyl-D-glucose	Phenolic acids	Phenolic acids	C15H18O9	341.09	179.03	342.0951	[M-H]-	2	-	-	2376773.494	6174383.306	14876877.07	5515694.206	844381.5685
pme1184	2'-Deoxyguanosine	Nucleotides and derivatives	Nucleotides and derivatives	C10H13N5O4	268.1	152.06	267.0968	[M+H]+	3	961-07-9	C00330	N/A	1215768.543	N/A	2717175.494	846574.7495
Hmsp006240	[6]-Gingerdione	Phenolic acids	Phenolic acids	C17H24O4	293.1707	137.06	292.1675	[M+H]+	3	61871-71-4	C10459	398397.13	389578.029	860754.417	526748.348	84939.9495
Hmlp005105	3,7-dihydroxy-4'-methoxyflavone	Flavonoids	Flavonols	C16H12O5	285.08	270.05	284.0685	[M+H]+	3	-	-	109512.5	111894.784	64385.2985	44387.5	85012.5245
MWSslk051	Scopine	Alkaloids	Tropan alkaloids	C8H13NO2	156.1022	84.0808	155.0946	[M+H]+	3	498-45-3	-	141678.416	N/A	134309.4015	123676.412	85114.365
pme1439	p-Coumaric acid	Phenolic acids	Phenolic acids	C9H8O3	165.05	119.05	164.0473	[M+H]+	3	501-98-4	C00811	28789546.55	16900566.84	60254897.73	36661050.72	8513558.012
ZbWn001980	6-methoxyhexyl hydrogen sulfate	Others	Others	C7H16O5S	211.06	96.96	212.0718	[M-H]-	2	-	-	107725.1865	97691.942	242932.26	59921.607	852558.0175
[truncated: 562 more rows]

## Sheet: Table S2
Table S2. 698 chemical components identified at Level 1 in five species
Index	Compounds	Class I	Class II	Q1 (Da)	Q3 (Da)	Molecular weight (Da)	Ionization model	Level	CAS	OC	JXOC	FSOF	GYOF	OA
Zbzp007397	5,6,7,7a-tetrahydro-4,4,7a-trimethyl-2(4H)-benzofuranone*	Others	Others	181.12	135.12	180.115	[M+H]+	1	15356-74-8	2.94964e+06	1.76094e+06	2.21252e+06	1.18435e+06	2.59548e+06
MWSmce349	Laurocapram	Alkaloids	Alkaloids	282.28	114.09	281.272	[M+H]+	1	59227-89-3	174876	349949	457711	299456	854346
Wcdp007388	10,14,16-Octadecatrien-12-Ynoic Acid	Lipids	Free fatty acids	275.2	133.1	274.193	[M+H]+	1	-	2.11809e+06	1.22836e+06	1.48341e+06	3.4582e+06	513237
Wahlp07899	Norephedrin 3-O-(2''-Phenylpropanyl)Glucoside	Alkaloids	Phenolamine	432.24	119.09	431.231	[M+H]+	1	-	366509	593862	725231	419272	498543
Zmcp102202	Senkyunolide C*	Others	Lactones	205.09	149.02	204.079	[M+H]+	1	-	4.26273e+06	2.95151e+06	4.24006e+06	3.78908e+06	3.59358e+06
Zken00392	1-(9Z-octadecenoyl)-sn-glycero-3-phosphocholine	Lipids	LPC	544.34	485.26	521.348	[M+Na]+	1	-	1.15658e+06	702298	887635	699074	744924
Walp009431	2-aminotetracoSane-1,5,21,23-tetraol*	Lipids	Sphingolipids	418.387	356.352	417.382	[M+H]+	1	-	144022	82529.8	74565.3	83624.4	101473
Walp009488	2-aminotetracoSane-1,6,7,23-tetraol*	Lipids	Sphingolipids	418.39	356.35	417.382	[M+H]+	1	-	144022	82529.8	74565.3	83624.4	101473
Wcdp007427	9-Hydroxy-10E,14Z-Octadecadien-12-Ynoic Acid	Lipids	Free fatty acids	293.21	237.15	292.204	[M+H]+	1	-	145521	259756	223003	87546.2	39081.4
Wcdp005264	Tetradecasphinganine	Others	Others	246.24	88.08	245.236	[M+H]+	1	-	693279	665655	843000	607600	589301
Walbp08560	3,5-di-tert-Butyl-4-hydroxyacetophenone	Others	Ketone compounds	249.18	193.13	248.178	[M+H]+	1	14035-33-7	139736	141785	167203	132614	148779
Waqkp07331	1-g-Linoleoyl-glycerol*	Lipids	Glycerol ester	355.29	263.24	354.277	[M+H]+	1	-	4.86743e+06	3.16868e+06	3.46128e+06	5.06336e+06	899016
Walp010787	2-aminotetracoSane-1,5,23-triol	Lipids	Sphingolipids	402.39	340.36	401.387	[M+H]+	1	-	507302	304537	397365	327934	322058
Walbp09179	Myristamide	Lipids	Free fatty acids	228.23	57.07	227.225	[M+H]+	1	638-58-4	27760.7	18732.9	47965.7	31086.3	69140.6
Safp022296	1-O-Hexadecyl-sn-glycero-3-phosphocholine	Lipids	LPC	482.36	104.11	481.353	[M+H]+	1	52691-62-0	545134	1.77417e+06	2.04768e+06	3.13979e+06	860698
Zbzp011453	Des-O-Methyllasiodiplodin*	Others	Lactones	279.16	149.03	278.152	[M+H]+	1	32885-82-8	3.90879e+06	2.07549e+06	3.96329e+06	2.70116e+06	3.5415e+06
Zmcp102204	Senkyunolide Q*	Others	Lactones	279.16	149.024	278.152	[M+H]+	1	-	2.86177e+06	2.12284e+06	3.16299e+06	2.75841e+06	2.92597e+06
Lhhp120812	Methylillicinone F*	Others	Others	279.16	149.02	278.152	[M+H]+	1	-	3.90879e+06	2.07549e+06	3.96329e+06	2.70116e+06	3.5415e+06
Wcdp010162	1-Monolinolenoyl-Rac-Glycerol*	Lipids	Glycerol ester	353.268	261.223	352.261	[M+H]+	1	18465-99-1	5.02099e+06	1.69939e+06	3.36044e+06	9.46263e+06	3.04748e+06
Safp009309	N-hexanoylsphinganine	Lipids	Free fatty acids	400.38	338.34	399.371	[M+H]+	1	-	133024	90807.7	85083.8	87623.7	97768.7
Wbkp008219	(3S,3'S)-N,N'-((1R,2R)-5-((3,4,5-trihydroxy-6-methyltetrahydro-2H-pyran-2-yl)oxy)cyclohex-3-ene-1,2-diyl)bis(2-methyl-2,3,4,9-tetrahydro-1H-pyrido[3,4-b]indole-3-carboxamide)	Alkaloids	Alkaloids	699.36	699.36	698.343	[M+H]+	1	-	1.5516e+07	1.3648e+07	1.16711e+07	1.31723e+07	7.30468e+06
Walp012413	2-Palmitoleoyl-Glycerol*	Lipids	Glycerol ester	329.27	237.22	328.261	[M+H]+	1	-	15032.5	14205.4	52106.1	50172.3	30983.5
Lmhp010908	LysoPC 19:1	Lipids	LPC	536.37	184.07	535.364	[M+H]+	1	-	338028	557215	723933	503329	8.55258e+06
pmd0130	LysoPC 14:0	Lipids	LPC	468.31	184.07	467.301	[M+H]+	1	20559-16-4	1.7272e+07	1.193e+07	2.53662e+07	1.56546e+07	9.28239e+06
Wcdp010180	9,11,13,15-Octadecatetraenal	Others	Aldehyde compounds	261.22	121.1	260.214	[M+H]+	1	148408-16-6	140194	53234.6	75658.9	228422	87348.5
Wcdp010432	Linoleamide	Lipids	Free fatty acids	280.26	245.23	279.256	[M+H]+	1	3999-01-7	39190.2	40845.5	62702.2	41957.8	114342
MWSmce549	1-Monomyristin	Lipids	Glycerol ester	303.25	57.07	302.246	[M+H]+	1	589-68-4	1.54493e+06	946319	1.44685e+06	1.18614e+06	1.07864e+06
Lmhp010573	1-Linoleoylglycerol-3-O-glucoside*	Lipids	Glycerol ester	517.34	263.24	516.33	[M+H]+	1	-	446268	601587	493033	510498	179270
Lmhp008513	2-α-Linolenoyl-glycerol-1,3-di-O-glucoside	Lipids	Glycerol ester	677.37	261.22	676.367	[M+H]+	1	-	947567	816532	572658	1.18204e+06	214859
Walp007043	2-Aminohexadecane-1,4-diol	Lipids	Sphingolipids	274.27	88.08	273.267	[M+H]+	1	-	2.68113e+07	2.58016e+07	2.74819e+07	2.55998e+07	3.03895e+07
Zahp012577	Octadecadienamide	Alkaloids	Alkaloids	280.26	81.07	279.256	[M+H]+	1	-	529539	568531	954589	691366	1.54168e+06
Walp007738	14-Amino-15-hydroxy-11-methylpentadecanoic acid	Lipids	Sphingolipids	288.25	88.08	287.246	[M+H]+	1	-	233168	223857	207499	300972	229999
Lmhp010190	LysoPC 18:1(2n isomer)	Lipids	LPC	522.36	184.07	521.348	[M+H]+	1	-	2.86981e+07	1.94703e+07	3.93276e+07	2.20446e+07	1.54195e+07
pmb2319	LysoPC 15:0*	Lipids	LPC	482.32	184.07	481.317	[M+H]+	1	108273-89-8	386501	801728	1.79455e+06	597773	824604
Zmap009745	Ayanin*	Flavonoids	Flavonols	345.1	330.07	344.09	[M+H]+	1	572-32-7	37180.5	28661.6	478356	392892	6.97707e+07
Lmhp009890	LysoPC 20:3	Lipids	LPC	546.36	184.07	545.348	[M+H]+	1	1199257-41-4	995233	2.59298e+06	1.19676e+06	872210	1.14244e+06
Walp007137	2-AminoicoSane-1,6,18,19,20-pentaol	Lipids	Sphingolipids	378.32	286.28	377.314	[M+H]+	1	-	115575	113152	192338	109554	139111
Lahp005912	1,7-Bis(4-hydroxyphenyl)-hepta-4E,6E-dien-3-one	Others	Ketone compounds	295.13	107.05	294.126	[M+H]+	1	332371-82-1	495747	146526	841180	1.32934e+06	815059
Zahp013600	Octadec-2-enamide*	Alkaloids	Alkaloids	282.28	69.07	281.272	[M+H]+	1	-	779625	1.67457e+06	2.31887e+06	1.53168e+06	3.91164e+06
Wccp011838	Octadec-8-enamide*	Alkaloids	Alkaloids	282.279	69.0696	281.272	[M+H]+	1	-	779625	1.67457e+06	2.31887e+06	1.53168e+06	3.91164e+06
Lmhp009190	2-Linoleoylglycerol-1,3-di-O-glucoside*	Lipids	Glycerol ester	679.39	263.24	678.383	[M+H]+	1	-	424916	441866	798488	592362	54593.6
Lcfp121088	octadeca-2,9,11,13,15-pentaenal	Others	Aldehyde compounds	259.21	175.15	258.198	[M+H]+	1	-	1.38338e+06	533404	894051	457585	1.11921e+06
Hmcp009963	Candicine	Alkaloids	Alkaloids	180.14	123.07	180.138	[M]+	1	6656-13-9	2.03496e+06	1.06863e+06	900264	663519	1.12166e+06
Walp013004	Glycidyl Linoleate*	Lipids	Glycerol ester	337.27	263.24	336.266	[M+H]+	1	24305-63-3	81110.7	19012.3	49205.6	83565	28656.3
Yalp008047	Methyl 12-phenyldodecanoate	Lipids	Free fatty acids	291.23	93.07	290.225	[M+H]+	1	38795-65-2	1.03268e+06	193557	5.56902e+06	1.48336e+06	1.54217e+06
Lmjp006533	4',5-Dihydroxy-3,3',7-Trimethoxyflavone; Pachypodol*	Flavonoids	Flavonols	345.1	330.07	344.09	[M+H]+	1	33708-72-4	41284.8	44765.9	500976	384829	7.39659e+07
Wcdp010864	Hexadecanamide	Alkaloids	Alkaloids	256.26	88.08	255.256	[M+H]+	1	629-54-9	616696	303510	903074	534879	1.69438e+06
Lagp007132	7,3',4'-Trihydroxyquercetin*	Flavonoids	Flavonols	345.098	330.076	344.09	[M+H]+	1	6068-80-0	33067.4	34010	463225	357374	6.99212e+07
Lmhp011549	LysoPC 20:1	Lipids	LPC	550.39	184.07	549.379	[M+H]+	1	-	2.59349e+06	603038	1.01246e+06	978352	2.36085e+06
Lmsp013116	Ent-16α,17-Dihydroxykauran-2-one	Terpenoids	Ditepenoids	321.24	123.08	320.235	[M+H]+	1	-	378795	28856.6	869242	1.23446e+06	8950.68
Wcdp006929	(9Z,11E,13E,15Z)-4-Oxo-9,11,13,15-Octadecatetraenoic Acid	Lipids	Free fatty acids	291.2	207.14	290.188	[M+H]+	1	17699-21-7	1.08311e+06	737045	1.51136e+06	1.06516e+06	1.9998e+06
Lmhp009526	2-α-Linolenoyl-glycerol-1-O-glucoside*	Lipids	Glycerol ester	515.32	261.22	514.314	[M+H]+	1	-	1.73178e+06	1.41103e+06	1.27869e+06	1.60361e+06	1.05623e+06
pmp001284	Monopalmitin*	Lipids	Glycerol ester	331.28	313.27	330.277	[M+H]+	1	542-44-9	263289	231938	203962	148521	171652
Wacyp06135	3,7-Dimethyl-2,6-Octadienyl 6-O-(beta-D-Xylopyranosyl)-beta-D-glucopyranoside	Terpenoids	Monoterpenoids	466.26	81.07	448.231	[M+NH4]+	1	-	342567	1.20667e+06	17472.4	357672	62943.7
Lmhp009034	LysoPE 16:1*	Lipids	LPE	452.28	311.26	451.27	[M+H]+	1	-	2.02167e+07	4.0993e+07	4.66756e+07	2.45354e+07	3.19054e+07
Lmhp009590	LysoPC 17:1	Lipids	LPC	508.34	184.07	507.332	[M+H]+	1	-	882684	509134	1.92252e+06	1.35589e+06	699225
Lmhp112042	1-Linoleoylglycerol*	Lipids	Glycerol ester	355.28	263.24	354.277	[M+H]+	1	2277-28-3	919760	204409	671254	1.04066e+06	361623
pmp001251	LysoPC 18:2(2n isomer)	Lipids	LPC	520.34	184.07	519.332	[M+H]+	1	-	1.58721e+06	1.18869e+06	1.86222e+06	1.09348e+06	793555
Wagp005779	3-Oxo-Alpha-Ionol 3'-(6''-Malonyl)Glucoside	Terpenoids	Sesquiterpenoids	457.21	191.14	456.2	[M+H]+	1	-	3.11319e+06	2.32928e+06	1.97835e+06	2.10412e+06	2.82594e+06
Lmhp012042	2-Linoleoylglycerol*	Lipids	Glycerol ester	355.28	263.24	354.277	[M+H]+	1	3443-82-1	908613	200707	632291	1.12513e+06	349527
Qmzp101807	Avicennol*	Lignans and Coumarins	Coumarins	343.15	163.07	342.147	[M+H]+	1	56110-68-0	1.91315e+07	2.00575e+07	1.94899e+07	1.3856e+07	2.33252e+07
Lmxp010913	1-(9Z-Octadecenoyl)-2-(9-oxo-nonanoyl)-sn-glycero-3-phosphocholine	Lipids	Glycerol ester	676.45	184.08	675.447	[M+H]+	1	-	1.11284e+07	480979	4.15375e+06	4.78658e+06	525397
Wcdp007645	9-Oxo-10,12-Octadecadienoic Acid	Lipids	Free fatty acids	295.23	151.11	294.219	[M+H]+	1	54665-32-6	4.87009e+06	1.10427e+06	3.62677e+06	1.01238e+07	385329
Wasdp05532	5-hydroxy-4a-methyl-4,4a,5,6,7,8-hexahydronaphthalen-2(3h)-one	Terpenoids	Monoterpenoids	181.12	107.09	180.115	[M+H]+	1	4242-00-6	4.67424e+06	2.33488e+06	3.01931e+06	1.70626e+06	3.5797e+06
MWStz085	Aurantiamide	Alkaloids	Alkaloids	403.2	117.07	402.194	[M+H]+	1	58115-31-4	53697.6	160033	185120	46027.4	348931
mws0126	LysoPC 18:0	Lipids	LPC	524.37	184.07	523.364	[M+H]+	1	19420-57-6	4.15939e+07	2.72316e+07	8.65247e+07	3.31242e+07	2.11619e+07
Lmfp009701	Glycerol 9,11,13-octadecatrienoyl ester*	Lipids	Glycerol ester	353.27	261.22	352.261	[M+H]+	1	-	5.37104e+06	1.73187e+06	3.49041e+06	9.34508e+06	3.10746e+06
Waptp03206	7-Hydroxy-8-Methoxychromanon*	Lignans and Coumarins	Coumarins	195.06	117.03	194.057	[M+H]+	1	-	4.39033e+06	6.61735e+06	1.93601e+06	4.13935e+06	2.09593e+06
Wahlp08069	LysoPC 17:2(2n isomer)*	Lipids	LPC	506.32	184.07	505.317	[M+H]+	1	-	1.08068e+06	930133	2.31478e+06	1.04596e+06	725242
MWStz588	Dihydroactinidiolide*	Others	Lactones	181.123	135.117	180.115	[M+H]+	1	17092-92-1	2.9802e+06	1.81819e+06	2.2168e+06	1.14057e+06	2.40386e+06
pmb0874	LysoPE 18:2(2n isomer)	Lipids	LPE	478.29	337.27	477.286	[M+H]+	1	-	1.03579e+06	587134	698767	771487	415527
Lmxp006440	2-Palmitoylglycerol*	Lipids	Glycerol ester	331.28	313.27	330.277	[M+H]+	1	23470-00-0	249149	211718	194424	135251	181959
Lmhp009773	1-α-Linolenoyl-glycerol-3-O-glucoside*	Lipids	Glycerol ester	515.32	261.22	514.314	[M+H]+	1	-	1.44121e+06	2.00789e+06	1.10027e+06	2.13126e+06	1.19724e+06
MWSHY0089	5,4'-Dihydroxy-7-methoxyflavanone (Sakuranetin)	Flavonoids	Flavanones	287.09	167.03	286.084	[M+H]+	1	2957-21-3	173343	475902	37867.7	1.59346e+06	1.03062e+06
Zahp011689	2,2-dimethylchromene-6-carboxylic acid*	Others	Others	205.09	149.02	204.079	[M+H]+	1	34818-56-9	5.68346e+06	4.05184e+06	6.30542e+06	5.45908e+06	5.03262e+06
Walp004752	2-Aminododecane-1,4-diol	Lipids	Sphingolipids	218.21	88.08	217.204	[M+H]+	1	-	1.01215e+06	616628	487806	398630	436126
Walp004906	2-Aminotetradecane-1,11,13-triol	Lipids	Sphingolipids	262.24	88.08	261.23	[M+H]+	1	-	376029	411188	301092	152809	105193
WaYp005128	2-Aminotetradecane-1,5,13-triol	Lipids	Sphingolipids	262.24	200.2	261.23	[M+H]+	1	-	449239	257599	846074	701824	611911
pmp000589	Quercetin-7-O-(6''-malonyl)glucoside	Flavonoids	Flavonols	551.1	303.05	550.096	[M+H]+	1	98767-37-4	2.04535e+06	289189	1.03961e+07	3.7283e+06	4.232e+06
Sasp003889	Decaethylene glycol	Others	Alcohol compounds	476.31	459.28	458.273	[M+NH4]+	1	5579-66-8	1.25763e+06	57916.5	2.68111e+06	2.12383e+06	1.46341e+06
MWSHY0189	Apigenin-7-O-glucoside(Cosmosiin)*	Flavonoids	Flavones	433.11	271.07	432.106	[M+H]+	1	578-74-5	4.25717e+07	902993	2.6877e+07	2.55197e+07	1.88862e+06
Lmlp005572	Galangin 7-glucoside	Flavonoids	Flavonols	433.11	271.06	432.106	[M+H]+	1	-	3.21034e+07	900039	2.23335e+07	1.90916e+07	1.67917e+06
MWS20148	Apigenin-4'-O-glucoside*	Flavonoids	Flavones	433.113	271.074	432.106	[M+H]+	1	20486-34-4	4.25717e+07	902993	2.6877e+07	2.55197e+07	1.88862e+06
Lmsp010763	Monolinolenin*	Lipids	Glycerol ester	353.27	261.22	352.261	[M+H]+	1	75685-85-7	2.30117e+06	910383	861410	3.82099e+06	682428
Lmhp011562	1-α-Linolenoyl-glycerol*	Lipids	Glycerol ester	353.27	261.22	352.261	[M+H]+	1	-	5.71092e+06	1.83095e+06	3.47327e+06	9.39799e+06	2.91192e+06
Lmhp011388	2-α-Linolenoyl-glycerol*	Lipids	Glycerol ester	353.27	261.22	352.261	[M+H]+	1	55268-58-1	5.44052e+06	1.94406e+06	3.38546e+06	9.91821e+06	2.99297e+06
pmp001281	LysoPC 18:1	Lipids	LPC	522.36	184.07	521.348	[M+H]+	1	-	2.58532e+07	1.04161e+07	1.87474e+07	1.20142e+07	1.62933e+07
Zbkp005333	2',4,4',6'-Tetrahydroxychalcone 4'-O-glucoside*	Flavonoids	Flavones	435.13	273.08	434.121	[M+H]+	1	-	1.07865e+07	419737	240749	4.73481e+06	71538.9
Lahp003986	3,4-Dihydro-4-(4'-hydroxyphenyl)-5,7-dihydroxycoumarin glucoside	Lignans and Coumarins	Coumarins	435.13	273.08	434.121	[M+H]+	1	-	1.07865e+07	419737	240749	4.73481e+06	71538.9
pmp000604	Rubrofusarin-6-O-glucoside	Others	Ketone compounds	435.13	273.07	434.121	[M+H]+	1	132922-80-6	1.07865e+07	419737	240749	4.73481e+06	71538.9
Lmlp006175	Isosalipurposide (Phlorizin Chalcone)*	Flavonoids	Chalcones	435.13	273.09	434.121	[M+H]+	1	4547-85-7	1.07865e+07	419737	240749	4.73481e+06	71538.9
Zblp001009	3-pyridine-methanol-O-β-D-glucopyranosyl*	Alkaloids	Pyridine alkaloids	272.11	110.06	271.106	[M+H]+	1	-	1.71892e+06	732268	422545	1.4442e+06	375643
pmb0863	LysoPC 16:2(2n isomer)*	Lipids	LPC	492.31	184.07	491.301	[M+H]+	1	-	3.17322e+06	3.12432e+06	5.65387e+06	2.85038e+06	2.71426e+06
Sasp011923	Glycidyl oleate	Lipids	Glycerol ester	339.29	69.07	338.282	[M+H]+	1	5431-33-4	80390.4	88042	53518.5	80974.2	49909.5
Latp007436	Normelanothyrsin A*	Terpenoids	Sesquiterpenoids	291.19	151.07	290.188	[M+H]+	1	-	3.71393e+06	3.72334e+06	4.32876e+06	4.24797e+06	4.53904e+06
Zmhp005139	Tamarixetin-3-O-(6''-malonyl)glucoside*	Flavonoids	Flavonols	565.12	317.07	564.111	[M+H]+	1	-	1.41941e+06	4.0711e+06	5.45984e+07	2.96755e+06	1.73691e+07
Zbxp007259	Acacetin-7-O-Malonyl-galactoside*	Flavonoids	Flavones	533.129	285.081	532.121	[M+H]+	1	-	3.61183e+07	735678	1.54107e+07	2.24637e+07	234285
Walp012785	(Oxiran-2-yl)methyl octadeca-9,12-dienoate*	Lipids	Glycerol ester	337.27	263.24	336.266	[M+H]+	1	856386-19-1	39648.8	13597.9	20520.6	41736.9	12468.2
Lmgp003989	Dicaffeoylshikimic acid	Phenolic acids	Phenolic acids	499.13	163.04	498.116	[M+H]+	1	-	1.255e+07	2.80148e+07	1.3006e+07	1.80418e+07	2.44764e+06
Waptp08627	13,16-Docosadienamide	Lipids	Free fatty acids	336.33	69.07	335.319	[M+H]+	1	-	329611	169704	326067	259733	156689
pmb0865	LysoPC 18:3(2n isomer)	Lipids	LPC	518.32	184.07	517.317	[M+H]+	1	-	8.27266e+07	8.01497e+07	8.22761e+07	8.10822e+07	8.28024e+07
Zmhp006502	Kaempferide-3-O-(6''-malonyl)glucoside	Flavonoids	Flavonols	549.12	301.07	548.117	[M+H]+	1	-	1.22683e+07	5.44284e+06	7.86326e+06	8.55469e+06	1.25169e+06
MWS1777	3-Chloroaniline	Alkaloids	Alkaloids	128.03	93.06	127.019	[M+H]+	1	108-42-9	1.9523e+07	1.17604e+07	1.03761e+07	1.3771e+07	1.58587e+07
Safp023654	PAz-PC	Lipids	LPC	666.43	184.07	665.427	[M+H]+	1	117205-52-4	2.44064e+06	1.09786e+06	434280	942736	1.0188e+06
Lmhp008337	LysoPE 14:0(2n isomer)*	Lipids	LPE	426.26	285.24	425.254	[M+H]+	1	-	711178	290401	1.1841e+06	593721	795795
Safp021800	LPC(18:1/0:0)	Lipids	LPC	522.35	184.08	522.356	[M]+	1	3542-29-8	2.85827e+07	2.00358e+07	4.04293e+07	2.2089e+07	1.52817e+07
Walp009429	2-AminodocoSane-1,5,21-triol	Lipids	Sphingolipids	374.36	312.33	373.356	[M+H]+	1	-	1.69348e+06	1.10391e+06	1.34772e+06	1.20262e+06	1.32721e+06
Walbp07454	3-Hydrocinnamyl-6-CinnamylGlucose	Others	Alcohol compounds	415.21	119.09	414.204	[M+H]+	1	-	1.40182e+06	2.22439e+06	2.55532e+06	1.35552e+06	1.91016e+06
Wacyp09192	2,5-O-Di-CinnamylSorbitol	Phenolic acids	Phenolic acids	415.21	119.09	414.204	[M+H]+	1	-	1.84649e+06	2.06887e+06	2.664e+06	1.44861e+06	1.82597e+06
Lmhp008742	LysoPC 20:5	Lipids	LPC	542.32	184.07	541.317	[M+H]+	1	162440-04-2	120931	794260	2.7323e+06	329425	158574
Waqkp05977	2-g-linolenoyl-glycerol	Lipids	Glycerol ester	353.27	261.22	352.261	[M+H]+	1	-	1.53274e+07	1.67366e+07	1.39491e+07	1.61264e+07	8.22468e+06
pmp000573	Acacetin-7-O-galactoside*	Flavonoids	Flavones	447.13	285.08	446.121	[M+H]+	1	-	4.59614e+07	367122	1.95358e+07	3.43394e+07	788967
Wasdp05565	2,8-bis(hydroxymethyl)-4b,8-dimethyl-5,6,7,8a,9,10-hexahydrophenanthren-3-ol*	Terpenoids	Ditepenoids	291.2	151.08	290.188	[M+H]+	1	-	2.45048e+06	1.84788e+06	3.55151e+06	2.7846e+06	4.99353e+06
Wcfp008029	Dihydrosphingosine	Lipids	Sphingolipids	302.3	60.04	301.298	[M+H]+	1	764-22-7	263777	21098	213249	81557.5	262237
pmb0608	Chrysoeriol-7-O-(6''-malonyl)glucoside*	Flavonoids	Flavones	549.12	301.07	548.117	[M+H]+	1	-	4.70501e+07	2.0458e+07	4.65057e+07	4.19042e+07	2.30045e+07
Zbjn005361	Diosmetin-7-O-(6''-malonyl)glucoside*	Flavonoids	Flavones	549.125	301.072	548.117	[M+H]+	1	-	4.70501e+07	2.0458e+07	4.65057e+07	4.19042e+07	2.30045e+07
Lmsp008392	4',5-Dihydroxy-3',5'-dimethoxyflavone	Flavonoids	Flavones	315.09	272.07	314.079	[M+H]+	1	-	34080.2	8161.91	175280	228211	20428.5
MWStz043	3,4-Di-O-caffeoylquinic acid methyl ester	Phenolic acids	Phenolic acids	531.15	163.04	530.142	[M+H]+	1	114637-83-1	571640	2.35608e+06	3.2881e+06	2.8302e+06	256272
Wacyp09666	6-Hydroxy-3,9-Undecadienoic acid Methyl Ester	Lipids	Free fatty acids	213.15	111.04	212.141	[M+H]+	1	-	9.32804e+06	3.64471e+06	4.53654e+06	2.93439e+06	1.4601e+06
pma1303	LysoPC 16:2*	Lipids	LPC	492.31	184.07	491.301	[M+H]+	1	-	2.67104e+06	2.49267e+06	5.10917e+06	2.07099e+06	3.63381e+06
pme1178	Guanosine	Nucleotides and derivatives	Nucleotides and derivatives	284.1	152.06	283.092	[M+H]+	1	118-00-3	3.21765e+07	1.0867e+07	5.36797e+07	2.1997e+07	1.29877e+07
Lmhp008801	LysoPE 18:3	Lipids	LPE	476.28	335.26	475.27	[M+H]+	1	-	130284	114871	123166	122234	179084
pmb0854	LysoPC 18:3	Lipids	LPC	518.32	184.07	517.317	[M+H]+	1	-	315481	269738	371242	227257	341194
Lmjp002596	Quercetin-3-O-sambubioside	Flavonoids	Flavonols	597.14	303.05	596.138	[M+H]+	1	83048-35-5	9.12512e+06	2.14159e+07	44054.9	4.86601e+06	2.02519e+06
Wbwp010459	5-[(2r,3s,4s,5s)-5-(2h-1,3-benzodioxol-5-yl)-3,4-dimethyloxolan-2-yl]-2-methoxyphenol*	Lignans and Coumarins	Lignans	343.15	163.07	342.147	[M+H]+	1	-	2.68049e+07	2.80175e+07	2.75249e+07	2.15305e+07	3.26433e+07
Lmhp010514	LysoPE 20:2(2n isomer)	Lipids	LPE	506.32	365.31	505.317	[M+H]+	1	-	1.24052e+06	1.83851e+06	697939	710038	495414
Lcfp224172	Dipropyleneglycoldibenzoate	Others	Others	343.15	163.08	342.147	[M+H]+	1	20109-39-1	2.68049e+07	2.80175e+07	2.75249e+07	2.15305e+07	3.26433e+07
pmd0132	LysoPC 16:0(2n isomer)	Lipids	LPC	496.34	184.07	495.332	[M+H]+	1	-	601721	569378	777349	698855	324688
Lmhp009384	1-Linoleoylglycerol-2,3-di-O-glucoside*	Lipids	Glycerol ester	679.39	263.24	678.383	[M+H]+	1	-	399142	468546	681553	562601	67830.5
Labp005049	Dalbergin glucoside	Lignans and Coumarins	Coumarins	431.13	269.08	430.126	[M+H]+	1	-	835683	204097	154030	41442.8	479287
WaYp007548	2-Aminotetradecan-1-ol*	Lipids	Sphingolipids	230.25	62.06	229.241	[M+H]+	1	-	205598	217580	237029	212300	224117
pmb0864	LysoPE 14:0*	Lipids	LPE	426.26	285.24	425.254	[M+H]+	1	-	3.17614e+06	1.50601e+06	3.96099e+06	2.14124e+06	2.31786e+06
Lmhp008718	LysoPC 17:2*	Lipids	LPC	506.32	184.07	505.317	[M+H]+	1	-	1.23885e+06	1.31752e+06	2.82828e+06	1.90929e+06	478880
Wcdp006912	Lauryldiethanolamine	Others	Others	274.28	88.08	273.267	[M+H]+	1	1541-67-9	2.61916e+07	2.58745e+07	2.73859e+07	2.47599e+07	2.56842e+07
WaYp006462	2-Aminohexadecane-1,5,15-triol	Lipids	Sphingolipids	290.27	228.23	289.262	[M+H]+	1	-	999806	971900	985084	964918	948724
MWSslk185	5-Demethylnobiletin; 5-Hydroxy-6,7,8,3',4'-Pentamethoxyflavone*	Flavonoids	Flavones	389.12	359.08	388.116	[M+H]+	1	2174-59-6	8157.5	16292.7	43483.3	323906	153507
Zbkp004942	Dodecanamide	Alkaloids	Alkaloids	200.2	88.07	199.194	[M+H]+	1	-	218174	171173	200377	169778	234433
MWSmce689	Methyl linolenate	Lipids	Free fatty acids	293.25	95.09	292.24	[M+H]+	1	301-00-8	1.12044e+06	615512	2.38426e+06	1.03524e+06	216259
pmp000581	Apigenin-7-O-(6''-acetyl)glucoside	Flavonoids	Flavones	475.12	271.06	474.116	[M+H]+	1	72741-92-5	1.04948e+06	133878	9.04899e+06	315069	52268.2
Walp006011	2-Aminotetradecane-1,4-diol	Lipids	Sphingolipids	246.24	88.08	245.236	[M+H]+	1	-	693279	665655	843000	607600	589301
Lmyp003934	Anacardic acid	Phenolic acids	Phenolic acids	349.27	123.08	348.266	[M+H]+	1	16611-84-0	455607	790937	2.45569e+06	3.22157e+06	576137
pmd0136	LysoPC 18:0(2n isomer)	Lipids	LPC	524.37	184.07	523.364	[M+H]+	1	-	4.95296e+07	3.14121e+07	9.24641e+07	3.86681e+07	2.34118e+07
Lmhp008589	LysoPE 18:3(2n isomer)	Lipids	LPE	476.28	335.26	475.27	[M+H]+	1	-	1.93203e+07	1.63042e+07	1.87219e+07	1.8991e+07	2.87124e+07
Lssp210412	Cuscohygrine	Alkaloids	Pyrrole alkaloids	225.2	100.11	224.189	[M+H]+	1	454-14-8	654008	623435	597112	649681	730130
Hasp010605	MG(18:3(9Z,12Z,15Z)/0:0/0:0)	Lipids	Glycerol ester	353.27	261.22	352.261	[M+H]+	1	129828-41-7	1.83202e+06	1.88367e+06	709936	1.83823e+06	725389
Rap0011209	Monostearin	Lipids	Glycerol ester	359.32	71.09	358.308	[M+H]+	1	123-94-4	172041	250059	1.00097e+06	815257	58817.2
WaXYp00932	dihydrocoumarin	Lignans and Coumarins	Coumarins	147.04	91.05	146.036	[M+H]+	1	-	1.14742e+06	164584	347980	726364	1.54226e+06
Wcdp000970	acetophenone	Others	Others	121.06	103.05	120.058	[M+H]+	1	98-86-2	2.34157e+06	1.90213e+07	286194	9.93673e+06	126756
Wasyqp5995	2-Aminooctadecane-1,5,17-triol	Lipids	Sphingolipids	318.3	256.26	317.293	[M+H]+	1	-	141291	105084	141056	113529	122013
WaYp007695	2-Aminooctadecane-1,16,18,18-tetraol	Lipids	Sphingolipids	334.3	242.25	333.288	[M+H]+	1	-	659986	1.01971e+06	1.72407e+06	1.04101e+06	1.37157e+06
Waqkp07598	2-g-Linoleoyl-glycerol*	Lipids	Glycerol ester	355.29	263.24	354.277	[M+H]+	1	-	5.11027e+06	3.22242e+06	3.52617e+06	5.36831e+06	1.05517e+06
Lmhp009129	LysoPC 15:0(2n isomer)*	Lipids	LPC	482.32	184.07	481.317	[M+H]+	1	-	531361	986777	2.30231e+06	805175	1.03763e+06
MWSprf137	Acacetin-7-O-glucoside (Tilianin)*	Flavonoids	Flavones	447.129	285.085	446.121	[M+H]+	1	4291-60-5	4.6901e+07	367336	1.92901e+07	3.48885e+07	684877
pmb0876	LysoPE 16:0	Lipids	LPE	454.29	313.27	453.286	[M+H]+	1	53862-35-4	544883	381342	331319	527424	258710
pme1286	S-(5'-Adenosy)-L-homocysteine	Amino acids and derivatives	Amino acids and derivatives	385.13	250	384.122	[M+H]+	1	979-92-0	201644	89062.4	988864	245061	181961
Lafp004533	(6R,9R)-3-Oxo-α-ionol-β-D-malonyl-glucoside*	Terpenoids	Sesquiterpenoids	457.209	209.154	456.199	[M+H]+	1	-	907378	430641	871002	1.08529e+06	1.12022e+06
Lmhp008833	LysoPC 16:1(2n isomer)*	Lipids	LPC	494.32	184.07	493.317	[M+H]+	1	-	74215.9	234116	528620	122387	180985
pmp001264	Hexadecylsphingosine	Lipids	Sphingolipids	274.27	256.27	273.267	[M+H]+	1	-	1.69594e+07	1.77162e+07	1.91601e+07	1.67172e+07	1.72285e+07
Wacyp11527	Tributyl acetylcitrate	Others	Others	403.23	129.02	402.225	[M+H]+	1	77-90-7	34079.6	37484.1	34385.1	33734.8	35322.2
Safp023636	Tributyl citrate	Organic acids	Organic acids	361.22	129.02	360.215	[M+H]+	1	77-94-1	7.89007e+06	8.47779e+06	6.56899e+06	7.63858e+06	5.28422e+06
HX1340	epiloliolide	Others	Others	197.12	133.1	196.11	[M+H]+	1	-	1.08337e+06	583446	1.26359e+06	804171	1.46394e+06
Zkep00434	Turanose	Others	Saccharides	365.11	203.05	342.116	[M+Na]+	1	547-25-1	2.58899e+06	1.92547e+06	1.06673e+07	4.27451e+06	2.02159e+07
Wacyp07099	D-Linalool 3-(6''-Malonylglucoside)	Terpenoids	Monoterpenoids	420.22	81.07	402.189	[M+NH4]+	1	-	3.03326e+06	4.30394e+06	333404	1.83731e+06	633007
Wasyqp2943	Caffeoylmethylgluconamide*	Alkaloids	Alkaloids	372.13	163.04	371.121	[M+H]+	1	-	3.71811e+07	3.78329e+07	8.23688e+06	2.76771e+07	183472
Wacyp05914	3,4-O-Di-p-Coumaroylshikimic acid	Phenolic acids	Phenolic acids	467.13	147.04	466.126	[M+H]+	1	-	1.37118e+06	53712.3	2.34134e+06	2.0079e+06	41592.6
pmb2406	LysoPC 17:0*	Lipids	LPC	510.36	184.07	509.348	[M+H]+	1	50930-23-9	2.47609e+07	1.79662e+07	1.23158e+07	1.93649e+07	1.99703e+06
Ladp005021	Kumatakenin malonyl glucoside	Flavonoids	Flavonols	563.14	315.09	562.132	[M+H]+	1	-	6.57924e+06	2.75409e+06	3.71205e+07	7.71888e+06	206488
mws1316	Hydroxygenkwanin	Flavonoids	Flavones	301.07	258.05	300.063	[M+H]+	1	20243-59-8	1.30172e+06	927832	1.85607e+06	1.74932e+06	37405.2
Wcdp009119	Octadeca-9,12,15-trienoic acid*	Lipids	Free fatty acids	279.232	81.0704	278.225	[M+H]+	1	28290-79-1	1.73105e+07	2.94146e+06	1.05373e+07	2.2323e+07	1.63466e+06
Safp022031	Gorlic acid*	Lipids	Free fatty acids	279.23	81.07	278.225	[M+H]+	1	-	1.73105e+07	2.94146e+06	1.05373e+07	2.2323e+07	1.63466e+06
Lmhp008744	1-α-Linolenoyl-glycerol-2,3-di-O-glucoside	Lipids	Glycerol ester	677.37	261.22	676.367	[M+H]+	1	-	641269	746686	810122	1.25846e+06	499499
Lmhp010515	LysoPC 17:0(2n isomer)*	Lipids	LPC	510.36	184.07	509.348	[M+H]+	1	-	4.7967e+06	3.05856e+06	3.03077e+06	2.57085e+06	733923
mws0256	L-Valine	Amino acids and derivatives	Amino acids and derivatives	118.09	72.08	117.079	[M+H]+	1	72-18-4	1.72316e+07	9.84542e+06	1.54245e+07	9.88845e+06	1.79092e+07
MWS0811	L-Pipecolic Acid	Alkaloids	Piperidine alkaloids	130.09	84.08	129.079	[M+H]+	1	3105-95-1	1.52091e+07	5.6465e+06	5.85208e+06	1.27352e+07	2.43317e+07
ML10181668	Cycloleucine*	Amino acids and derivatives	Amino acids and derivatives	130.09	84.08	129.079	[M+H]+	1	52-52-8	1.53597e+07	5.54949e+06	6.15821e+06	1.28497e+07	2.30797e+07
Lmhp010334	2-Linoleoylglycerol-1-O-glucoside*	Lipids	Glycerol ester	517.34	263.24	516.33	[M+H]+	1	-	865074	841875	805445	776760	281754
Zbsp008132	Acacetin-7-O-(6''-O-acetyl)glucoside	Flavonoids	Flavones	489.14	285.08	488.132	[M+H]+	1	-	9.28975e+06	74718.1	4.23245e+07	3.9386e+06	62789.3
Labp006185	Acacetin-7-O-(6''-malonyl)glucoside*	Flavonoids	Flavones	533.13	285.08	532.122	[M+H]+	1	-	34591830	790819	1.5739e+07	2.15081e+07	243389
Wasyqp6350	Dehydrophytosphingosine	Lipids	Sphingolipids	316.29	60.04	315.277	[M+H]+	1	-	1.84021e+06	2.17603e+06	66414.5	1.22974e+06	1.09256e+06
Wbmp010544	10-Hydroxymethyllycaconitine	Alkaloids	Alkaloids	699.35	699.35	698.341	[M+H]+	1	-	1.41813e+07	1.12685e+07	9.68531e+06	1.41621e+07	8.18244e+06
Lmhp010757	LysoPE 20:2	Lipids	LPE	506.32	365.31	505.317	[M+H]+	1	-	1.22072e+06	1.94127e+06	700063	729847	549768
Walp007182	2-Aminohexadecane-1,15-diol	Lipids	Sphingolipids	274.27	88.08	273.267	[M+H]+	1	-	2.55699e+07	2.66369e+07	2.64281e+07	2.48016e+07	2.67734e+07
Lcfp121148	2-aminohexadec-4-ene-1,3-diol	Lipids	Sphingolipids	272.26	254.25	271.251	[M+H]+	1	-	408677	528942	622682	395803	439619
Zmgp004404	7-(4-Hydroxy-3-methoxyphenyl)-1-phenylhept-4-en-3-one	Others	Ketone compounds	311.17	163.08	310.157	[M+H]+	1	-	158824	1.21022e+07	100907	808542	2.76574e+07
Latp003160	6-Hydroxymellein*	Lignans and Coumarins	Coumarins	195.065	117.034	194.057	[M+H]+	1	70901-60-9	2.90444e+06	5.48116e+06	1.43512e+06	2.3027e+06	1.33517e+06
Waptp03409	6-Hydroxy-7-Methoxychromanon*	Lignans and Coumarins	Coumarins	195.06	117.03	194.057	[M+H]+	1	-	2.90444e+06	5.48116e+06	1.43512e+06	2.3027e+06	1.33517e+06
Wacyp08016	2,5,8-trimethyldeca-2,4,7-triene-1,10-diol	Terpenoids	Monoterpenoids	228.2	95.09	210.162	[M+NH4]+	1	-	4.91167e+06	3.90311e+06	2.6787e+06	3.47281e+06	3.43079e+06
Wagp010678	5-Hydroxy-3,3',4',5',7-Pentamethoxyflavone*	Flavonoids	Flavonols	389.12	359.08	388.116	[M+H]+	1	5084-19-5	13707	12299.2	36998	330080	136798
pmp001270	LysoPC 16:1*	Lipids	LPC	494.32	184.07	493.317	[M+H]+	1	76790-27-7	72661.5	218923	549811	134845	172819
Walbp06501	C16 phytosphingosine	Lipids	Sphingolipids	290.27	242.25	289.262	[M+H]+	1	-	1.01184e+06	1.5756e+06	2.47002e+06	1.41673e+06	1.85945e+06
Wagp010987	Gossypetin 3,7,8,3',4'-pentamethyl ether*	Flavonoids	Flavonols	389.12	359.08	388.116	[M+H]+	1	-	12746.7	13777.5	36095	289898	126317
Lmgp010081	5-Hydroxy-7,4'-dimethoxyflavanone	Flavonoids	Flavanones	301.11	167.03	300.1	[M+H]+	1	-	50638.7	172681	53889.5	489305	210548
Zbxp006600	Acacetin 7-glucosyl-(1->4)-xyloside	Flavonoids	Flavones	579.17	285.08	578.163	[M+H]+	1	-	1.609e+06	727110	712089	438006	958250
Lmpp003465	Myricetin-3-O-β-D-glucoside*	Flavonoids	Flavonols	481.1	319.04	480.09	[M+H]+	1	19833-12-6	419061	2.19791e+06	766512	957049	1.47758e+06
Lmmp001947	Gossypetin-3-O-glucoside*	Flavonoids	Flavonols	481.1	319.05	480.09	[M+H]+	1	-	355911	2.0622e+06	677111	810684	1.63144e+06
Lmdp002969	Myricetin-3-O-galactoside*	Flavonoids	Flavonols	481.1	319.06	480.09	[M+H]+	1	15648-86-9	355911	2.0622e+06	677111	810684	1.63144e+06
Lmhp008763	LysoPE 16:1(2n isomer)*	Lipids	LPE	452.28	311.26	451.27	[M+H]+	1	-	47073.3	145149	248013	88061.6	158020
Wacyp01167	(6-amino-3-oxohexan-2-yl)proline	Amino acids and derivatives	Amino acids and derivatives	229.15	142.09	228.147	[M+H]+	1	-	5.95488e+06	9.34602e+06	1.43372e+07	5.54725e+06	4.00607e+06
Lmjp003655	6-C-MethylKaempferol-3-glucoside*	Flavonoids	Flavonols	463.12	301.08	462.116	[M+H]+	1	-	2.71337e+07	8.40538e+06	6.43371e+07	2.48e+07	2.1215e+06
MWSslk237	Hispidulin-7-O-glucoside(Homoplantaginin)*	Flavonoids	Flavones	463.13	301.07	462.116	[M+H]+	1	17680-84-1	2.71337e+07	8.40538e+06	6.43371e+07	2.48e+07	2.1215e+06
pmp000579	Diosmetin-7-O-galactoside*	Flavonoids	Flavones	463.12	301.07	462.116	[M+H]+	1	-	2.71337e+07	8.40538e+06	6.43371e+07	2.48e+07	2.1215e+06
MWStz610	Diosmetin-7-O-beta-D-glucopyranoside*	Flavonoids	Flavones	463.12	301.07	462.116	[M+H]+	1	20126-59-4	2.57165e+07	1.06638e+07	6.80057e+07	2.4379e+07	1.80454e+06
mws0232	Riboflavin (Vitamin B2)	Others	Vitamin	377.15	243.09	376.138	[M+H]+	1	83-88-5	3.297e+06	3.85974e+06	2.01795e+06	594008	646830
Zkep154151	N(2)-malonyl-D-tryptophan	Amino acids and derivatives	Amino acids and derivatives	291.09	159.09	290.09	[M+H]+	1	3184-74-5	3.25082e+07	2.6142e+06	7.15485e+06	6.91494e+07	2.83012e+06
Wcfp004977	Malonyltryptophan	Amino acids and derivatives	Amino acids and derivatives	291.1	245.09	290.09	[M+H]+	1	-	2.78118e+06	189599	540464	6.45817e+06	237408
Sasp001120	3-(dimethylamino)-5-hydroxy-4-methoxybenzoic acid	Alkaloids	Alkaloids	212.09	194.08	211.084	[M+H]+	1	80547-67-7	138617	79925.8	120333	97111.3	101077
Walbp10476	trans-11-Icosenamide	Lipids	Free fatty acids	310.31	69.07	309.303	[M+H]+	1	-	560256	367013	298070	662464	506168
MWS04559g	3-Hydroxy-L-phenylalanine*	Amino acids and derivatives	Amino acids and derivatives	182.08	136.08	181.074	[M+H]+	1	587-33-7	6.77846e+06	424159	4.92553e+06	2.85619e+06	347258
mws0250	L-Tyrosine*	Amino acids and derivatives	Amino acids and derivatives	182.08	136.08	181.074	[M+H]+	1	60-18-4	6.69549e+06	393459	4.65819e+06	2.69193e+06	331805
pme1109	Guanine	Nucleotides and derivatives	Nucleotides and derivatives	152.06	135.03	151.049	[M+H]+	1	73-40-5	178867	657699	541387	557134	220831
Sazp000955	Tetraphyllin A*	Alkaloids	Alkaloids	272.11	110.06	271.106	[M+H]+	1	-	1.55879e+06	891212	480821	979674	546395
Zbqp000579	3-(Pyrazol-1-yl)-L-alanine	Amino acids and derivatives	Amino acids and derivatives	156.08	110.07	155.07	[M+H]+	1	2734-48-7	7.48887e+07	2.60435e+06	3.82008e+07	6.46605e+07	8.23451e+06
Wbjp001317	vasicinone	Alkaloids	Alkaloids	203.08	130.07	202.074	[M+H]+	1	486-64-6	1.45565e+07	1.13702e+06	2.56577e+07	1.28518e+07	965286
Sasp001236	7-Hydroxy-tryptophan*	Amino acids and derivatives	Amino acids and derivatives	221.09	130.06	220.085	[M+H]+	1	-	569418	52619.8	967912	488294	35875.2
Yalp000545	N-Methyl-L-proline*	Amino acids and derivatives	Amino acids and derivatives	130.086	84.0812	129.079	[M+H]+	1	475-11-6	1.73495e+07	5.73169e+06	6.63336e+06	7.81231e+06	2.59225e+07
Hahp000801	alanine betaine	Alkaloids	Alkaloids	118.08	72.08	117.079	[M+H]+	1	-	2.32695e+07	1.54197e+07	2.65701e+07	1.898e+07	4.76803e+07
Zmmp000635	4,5-Dehydro-L-leucine*	Amino acids and derivatives	Amino acids and derivatives	130.09	84.08	129.079	[M+H]+	1	-	1.73495e+07	5.73169e+06	6.63336e+06	7.81231e+06	2.59225e+07
Zbpp002027	Isorhamnetin-3-O-(6''-malonyl)glucoside*	Flavonoids	Flavonols	565.12	317.07	564.111	[M+H]+	1	-	620391	4.62613e+06	4.99483e+07	2.65443e+06	1.49591e+07
Zbsp004894	3'-O-Methyltricetin-7-O-(6''-malonyl)glucoside*	Flavonoids	Flavones	565.119	317.066	564.111	[M+H]+	1	-	620391	4.62613e+06	4.99483e+07	2.65443e+06	1.49591e+07
pme1210	L-Methionine	Amino acids and derivatives	Amino acids and derivatives	150.06	61.01	149.051	[M+H]+	1	63-68-3	2.98078e+06	271651	853678	1.03936e+06	945085
pmp001311	6-Hydroxykaempferol-7,6-O-Diglucoside*	Flavonoids	Flavonols	627.16	303.1	626.148	[M+H]+	1	-	2.08577e+07	2.289e+06	1.42465e+07	5.58213e+06	657219
MWSmce204	Epiberberine	Alkaloids	Isoquinoline alkaloids	336.12	320.09	336.123	[M]+	1	6873-09-2	9.52809e+06	1.28919e+06	1.34121e+06	3.40416e+06	2.90144e+06
Lhrp111729	Macranthoin G	Lignans and Coumarins	Lignans	531.15	177.05	530.142	[M+H]+	1	-	661381	9.16062e+06	6.04347e+06	4.28652e+06	151816
pme1474	5'-Deoxy-5'-(methylthio)adenosine	Nucleotides and derivatives	Nucleotides and derivatives	298.1	136.06	297.09	[M+H]+	1	2457-80-9	2.28712e+07	1.05844e+07	1.1766e+07	1.82347e+07	6.47141e+07
Wasyqp3073	p-Coumaroyl Aminogalactitol	Phenolic acids	Phenolic acids	344.13	147.04	343.127	[M+H]+	1	-	9.90773e+06	1.94719e+07	3.10179e+07	3.72448e+07	1.28217e+07
Wasyqp0972	Hydroxystyrene*	Others	Others	121.07	77.04	120.058	[M+H]+	1	-	1.29623e+07	9.014e+07	1.33164e+06	4.63446e+07	559709
Sasp000997	2,3-Dihydrobenzofuran*	Others	Others	121.06	77.04	120.058	[M+H]+	1	496-16-2	1.29623e+07	9.014e+07	1.33164e+06	4.63446e+07	559709
Walbp00988	Pyridoxal Glucoside	Alkaloids	Pyridine alkaloids	330.12	150.05	329.111	[M+H]+	1	-	1.64699e+06	1.15963e+06	609596	4.3323e+06	567089
Lmqp000329	5-Aminoimidazole ribonucleotide	Nucleotides and derivatives	Nucleotides and derivatives	296.07	104.11	295.057	[M+H]+	1	25635-88-5	692289	1.06097e+06	2.21416e+06	865386	506164
pmp001310	6-Hydroxykaempferol-3,6-O-Diglucoside*	Flavonoids	Flavonols	627.16	303.1	626.148	[M+H]+	1	-	1.8465e+06	1.41107e+06	224911	2.16581e+06	43355.7
MWStz568	6-Hydroxykaempferol 3,6-diglucoside*	Flavonoids	Flavonols	627.16	303.05	626.148	[M+H]+	1	142674-16-6	1.8465e+06	1.41107e+06	224911	2.16581e+06	43355.7
Zahp014087	N-(12-methyltetradecyl)propionamide	Alkaloids	Alkaloids	284.3	88.08	283.288	[M+H]+	1	-	178693	108582	326048	152357	254688
pme0170	N-Acetyl-L-Arginine	Amino acids and derivatives	Amino acids and derivatives	217.13	158.08	216.122	[M+H]+	1	155-84-0	2.57485e+06	218133	1.45048e+06	2.44592e+06	229925
pmb0530	Nicotinic acid adenine dinucleotide	Nucleotides and derivatives	Nucleotides and derivatives	664.12	136.06	663.109	[M+H]+	1	53-84-9	477993	351761	123068	144714	2.11144e+06
Zkep1310	4-Hydroxy-l-tryptophan*	Amino acids and derivatives	Amino acids and derivatives	221.09	130.06	220.085	[M+H]+	1	25242-90-4	490495	54322.2	925691	445244	39132.4
MWSprf004	Neochlorogenic acid (5-O-Caffeoylquinic acid)	Phenolic acids	Phenolic acids	355.1	163.04	354.095	[M+H]+	1	906-33-2	4.05073e+07	3.46976e+07	1.30761e+07	2.56275e+07	144521
Lcyp000676	Isoscopolin	Lignans and Coumarins	Coumarins	355.1	163.04	354.095	[M+H]+	1	20186-29-2	4.24716e+07	3.76715e+07	1.3509e+07	2.62108e+07	156049
Wagp000980	2-[(4-hydroxyphenethyl)amino]ethane-1,1,2-triol O-Glucoside	Alkaloids	Alkaloids	376.16	121.06	375.153	[M+H]+	1	-	2.16686e+06	1.64113e+07	111174	7.20656e+06	23449.6
Wasyqp3230	4-O-Feruloyl Aminogalactitol	Phenolic acids	Phenolic acids	374.15	177.05	373.137	[M+H]+	1	-	1.78886e+06	4.53733e+06	1.15259e+07	9.09929e+06	1.44542e+06
MWStz545	5-O-Feruloylquinic acid*	Phenolic acids	Phenolic acids	369.12	177.06	368.111	[M+H]+	1	40242-06-6	1.29953e+07	1.74011e+07	2.21087e+07	2.85147e+07	792813
MWS1837	Tranexamic Acid	Organic acids	Organic acids	158.12	95.09	157.11	[M+H]+	1	1197-18-8	562682	333668	1.10143e+06	477618	900320
Zmmp003443	γ-Glu-Trp	Amino acids and derivatives	Amino acids and derivatives	334.14	188.07	333.132	[M+H]+	1	66471-20-3	3.4505e+06	45411.2	873779	2.12937e+06	251783
Lmdp004892	Kaempferol-3-O-(6''-malonyl)galactoside*	Flavonoids	Flavonols	535.11	287.05	534.101	[M+H]+	1	-	9.79536e+07	2.18143e+07	2.20685e+07	4.93933e+07	3.51128e+07
pmp000587	Luteolin-7-O-(6''-malonyl)glucoside*	Flavonoids	Flavones	535.11	287.05	534.101	[M+H]+	1	-	9.79536e+07	2.18143e+07	2.20685e+07	4.93933e+07	3.51128e+07
Zblp004317	3-(2-oxopropyl)-3-hydroxyindolin-2-one	Alkaloids	Plumerane	206.08	120.09	205.074	[M+H]+	1	-	6.825e+06	218366	499557	1.1191e+07	875895
Wasyqp1413	Imino-Tryptophan	Amino acids and derivatives	Amino acids and derivatives	203.08	157.08	202.074	[M+H]+	1	-	1.36992e+07	1.10574e+06	2.41202e+07	1.36753e+07	924019
Hmqp006235	LysoPC 18:4	Lipids	LPC	516.3	184.07	515.301	[M+H]+	1	-	441900	429695	1.03802e+06	564543	411656
Lmsp004166	Quercetin-3-O-glucoside-7-O-rhamnoside*	Flavonoids	Flavonols	611.16	303.05	610.153	[M+H]+	1	-	1.43484e+07	1.75827e+07	694062	1.63146e+07	2.76139e+06
MWStz356	Apigenin-7-O-(6''-O-malonyl)glucoside	Flavonoids	Flavones	519.11	271.07	518.106	[M+H]+	1	86546-87-4	8.28994e+07	8.21835e+06	1.0291e+07	2.45887e+07	3.75009e+07
Lasp002993	Isobavachalcone glucoside	Flavonoids	Chalcones	487.19	325.14	486.189	[M+H]+	1	-	164035	1.69318e+06	6.65887e+06	641352	242355
MWStz450	Demethylwedelolactone	Lignans and Coumarins	Coumarins	301.035	273.041	300.027	[M+H]+	1	6468-55-9	862681	588732	6.02177e+06	1.63655e+06	2.16808e+06
Lmjp002461	Quercetin-3-O-neohesperidoside*	Flavonoids	Flavonols	611.16	303.05	610.153	[M+H]+	1	29662-79-1	1.55853e+07	1.85365e+07	830376	1.76731e+07	2.64351e+06
MWSHY0067	Quercetin-3-O-rutinoside (Rutin)*	Flavonoids	Flavonols	611.16	303.05	610.153	[M+H]+	1	153-18-4	1.57694e+07	1.86644e+07	812340	1.77085e+07	2.87703e+06
Zbsp004301	Quercetin-7-O-rutinoside*	Flavonoids	Flavonols	611.16	303.05	610.153	[M+H]+	1	147714-62-3	1.52552e+07	1.84445e+07	742981	1.7976e+07	3.01899e+06
Lmqp003887	Kaempferol-3-O-xylosyl(1→2)glucoside*	Flavonoids	Flavonols	581.15	287.05	580.143	[M+H]+	1	-	3.77088e+06	7.30754e+07	68672.9	9.99638e+06	271027
Sasp003263	Nonaethylene glycol	Others	Alcohol compounds	432.28	133.08	414.247	[M+NH4]+	1	3386-18-3	8.82363e+06	8.21188e+06	1.11973e+07	1.64618e+07	2.28152e+06
pma3724	1-O-Feruloylquinic acid*	Phenolic acids	Phenolic acids	369.12	177.05	368.111	[M+H]+	1	-	6.88858e+07	4.20828e+07	5.66546e+07	6.5497e+07	2.02235e+06
Lmdp003286	Quercetin-3-O-alloside; Isohyperoside	Flavonoids	Flavonols	465.102	303.061	464.096	[M+H]+	1	35589-21-0	400574	2.90791e+06	1.36898e+07	2.09742e+06	1.24341e+06
Lmmp002143	Gossypetin-3-O-(6''-malonyl)glucoside*	Flavonoids	Flavonols	567.1	319.05	566.091	[M+H]+	1	-	4.28377e+06	7.63947e+06	2.94935e+06	7.57183e+06	8.75109e+06
Zmgp004297	7-(4-Hydroxyphenyl)-1-phenyl-4-hepten-3-one	Others	Ketone compounds	281.15	107.05	280.146	[M+H]+	1	100667-52-5	4.24389e+06	1.02817e+07	4.33507e+06	4.27474e+07	1.5657e+07
Zjyp102907	8-hydroxy-1,4a-dimethyl-7-(prop-1-en-2-yl)-4,4a,5,6,7,8-hexahydronaphthalen-2(3H)-one*	Terpenoids	Sesquiterpenoids	235.17	105.07	234.162	[M+H]+	1	-	97191.7	157595	69026.1	75944.6	13805.2
YC512118	Oleamide (9-Octadecenamide)	Lipids	Free fatty acids	282.28	247.24	281.272	[M+H]+	1	301-02-0	27434.2	57353.8	70394.9	47148	138565
Lcfp007308	5,7-Dihydroxy-3,3',4',5'-tetramethoxyflavone*	Flavonoids	Flavones	375.11	345.06	374.1	[M+H]+	1	14585-04-7	8886.31	1777.26	25025.9	192628	43136.9
MWStz493	Myricetin 3-O-beta-D-xylopyranosyl(1-2)-beta-D-glucopyranoside	Flavonoids	Flavonols	613.14	319.05	612.133	[M+H]+	1	142449-93-2	2.07415e+06	4.75513e+06	414830	1.56552e+07	3.64895e+06
Hmjp003854	Dihydrobisdemethoxycurcumin	Phenolic acids	Phenolic acids	311.13	107.04	310.12	[M+H]+	1	-	1.81835e+06	4.05115e+06	3.4519e+06	1.76051e+06	562288
Wagp009413	5,7-Dihydroxy-3,4',6,8-tetramethoxyflavone*	Flavonoids	Flavonols	375.11	345.06	374.1	[M+H]+	1	50461-86-4	9311.42	6420.42	25088.8	207601	40816.1
Wcdp006870	13(s)-hydroperoxy-(9z,11e,15z)-octadecatrienoic acid	Lipids	Free fatty acids	311.22	155.11	310.214	[M+H]+	1	67597-26-6	225043	118324	203651	23664.9	453028
Walbp08429	MG(16:3) (2n isomer)	Lipids	Glycerol ester	325.24	233.19	324.23	[M+H]+	1	-	39307	106699	30680.6	31717.3	6136.12
Lmmp003091	Quercetin-3-O-(4''-O-glucosyl)rhamnoside*	Flavonoids	Flavonols	611.16	303.05	610.153	[M+H]+	1	59262-54-3	2.16821e+07	2.96814e+07	481135	1.43152e+07	2.40568e+06
Wcdp007789	9-Oxooctadeca-10,12-Dienoic Acid	Lipids	Free fatty acids	295.23	81.07	294.219	[M+H]+	1	-	1.47333e+06	1.49126e+06	2.8874e+06	1.27718e+06	203492
MWSHC20110	8-Methoxyapigenin*	Flavonoids	Flavones	301.07	286.05	300.063	[M+H]+	1	57096-02-3	398665	69931	258098	1.51185e+06	300226
MWStz627	Pectolinarigenin	Flavonoids	Flavones	315.09	300.07	314.079	[M+H]+	1	520-12-7	440154	126945	2.57498e+06	3.26607e+06	25389
Zbfp001070	N-(1-Deoxy-1-fructosyl)phenylalanine	Amino acids and derivatives	Amino acids and derivatives	328.12	166.07	327.111	[M+H]+	1	-	13666.8	177138	105112	68333.8	1.87041e+06
Hmgp002148	Nepetin-7-O-alloside*	Flavonoids	Flavones	479.12	317.06	478.111	[M+H]+	1	-	512265	3059878	2.83297e+07	102453	1.28568e+06
Hmcp002207	Isorhamnetin-7-O-glucoside (Brassicin)*	Flavonoids	Flavonols	479.12	317.06	478.111	[M+H]+	1	6743-96-0	512265	3059878	2.83297e+07	102453	1.28568e+06
Walp006175	2-Aminotetradecane-1,5,11-triol	Lipids	Sphingolipids	262.24	88.08	261.23	[M+H]+	1	-	14869.2	12075.6	18813.7	14252.3	16727.9
Walp012598	1-Palmitoleoyl-Glycerol*	Lipids	Glycerol ester	329.27	237.22	328.261	[M+H]+	1	-	3123.49	15617.4	61157.4	54666.6	31336.2
Wacyp05774	3,7-Dimethyl-2,6-octadienyl 6-O-(Beta-D-Glucopyranosyl)-Beta-D-glucopyranoside	Terpenoids	Monoterpenoids	496.28	163.06	478.241	[M+NH4]+	1	-	2.71701e+06	6.00419e+06	217337	1.97541e+06	2.32003e+06
MWSmce591	Curcumenol*	Terpenoids	Sesquiterpenoids	235.17	105.07	234.162	[M+H]+	1	19431-84-6	78537.8	150911	72900.8	76147.7	11370.5
Safp010408	Difenoconazole	Alkaloids	Alkaloids	406.07	251	405.065	[M+H]+	1	119446-68-3	4.06118e+06	3.95931e+06	2.4258e+06	1.15031e+06	2.32121e+06
Sazp010264	Monogalactosyldiacylglycerol	Lipids	Glycerol ester	771.5	609.45	770.497	[M+H]+	1	-	378020	255104	581834	233210	1.21178e+06
Sasp013729	MG(18:0/0:0/0:0)	Lipids	Free fatty acids	359.32	341.31	358.308	[M+H]+	1	22610-61-3	1.82815e+06	415209	968349	525871	501850
Wbjp001169	o-Carboxy-5-hydroxytryptamine	Alkaloids	Alkaloids	221.09	130.06	220.085	[M+H]+	1	-	325648	21858	468295	294698	20787.6
Lmjp003360	Quercetin-3-O-(2''-O-malonyl)sophoroside-7-O-arabinoside	Flavonoids	Flavonols	845.2	303.05	844.191	[M+H]+	1	-	329389	43651	6607.77	330343	33038.8
MWSslk232	Complanatuside	Flavonoids	Flavonols	625.18	301.08	624.169	[M+H]+	1	116183-66-5	4.17486e+06	1.11709e+07	7.60156e+06	8.58264e+06	834972
MWStz070	N-(2-Hydroxy-4-methoxyphenyl)acetamide	Alkaloids	Alkaloids	182.08	91.05	181.074	[M+H]+	1	58469-06-0	259928	23230.2	176085	73252.2	9712.71
WaXYp00973	2-[[3-Mercapto-2-(alpha-glutamylamino)-1-oxopropyl]amino]acetic acid	Amino acids and derivatives	Amino acids and derivatives	308.09	162.02	307.083	[M+H]+	1	-	735143	71526.1	22410.7	45787.5	4482.13
WaQzp02611	N-Caffeoylmethylgluconamide*	Alkaloids	Phenolamine	372.13	163.04	371.122	[M+H]+	1	-	3.67184e+07	2.27948e+07	35591.2	2.61418e+07	177956
Safp008193	Kaempferol-3-O-Apiosyl-(1→2)-Galactoside*	Flavonoids	Flavonols	581.15	287.06	580.143	[M+H]+	1	-	3.41852e+06	7.29015e+07	47381.4	9.46827e+06	273120
MWStz387	Kaempferol-3-O-sambubioside*	Flavonoids	Flavonols	581.151	287.057	580.143	[M+H]+	1	27661-51-4	3.41852e+06	7.29015e+07	47381.4	9.46827e+06	273120
Lkmp122408	Malonyl byzantionoside A*	Terpenoids	Sesquiterpenoids	457.21	133.1	456.2	[M+H]+	1	-	586703	93139.7	267755	327542	82123.6
Lacp005577	3-(3'-Hydroxybutyl)-2,4,4-trimethylcyclohexa-2,5-dienone malonyl glucoside*	Terpenoids	Sesquiterpenoids	457.2	133.1	456.199	[M+H]+	1	-	586703	93139.7	267755	327542	82123.6
MWStz103	S-(5'-Adenosyl)-L-methionine	Amino acids and derivatives	Amino acids and derivatives	399.15	250.09	398.137	[M+H]+	1	29908-03-0	392599	19536.1	97680.6	103780	520428
Wcfp002357	N6-Threonylcarbamoyladenosine	Nucleotides and derivatives	Nucleotides and derivatives	413.14	162.04	412.134	[M+H]+	1	24719-82-2	1.16695e+06	233389	2.42978e+06	2.75758e+06	2.97779e+06
pme0120	5-Aminovaleric acid	Organic acids	Organic acids	118.09	101.06	117.079	[M+H]+	1	660-88-8	12181.8	60909.1	164944	90586.6	99739.6
ZbWp002423	N-methylphenylalanine*	Amino acids and derivatives	Amino acids and derivatives	180.1	120.08	179.095	[M+H]+	1	-	6.03118e+06	359166	4.59407e+06	3.46478e+06	1.79583e+06
Wbmp002549	Cimicifugic acid A-Diglucose	Phenolic acids	Phenolic acids	773.21	611.16	772.206	[M+H]+	1	-	579726	201273	128515	703153	25702.9
Lmsp003252	Isorhamnetin-3-O-sophoroside*	Flavonoids	Flavonols	641.17	317.07	640.164	[M+H]+	1	-	893086	580299	1.30621e+07	1.98202e+06	116060
Cmhp002692	Madreselvin A*	Flavonoids	Flavonols	641.17	317.06	640.164	[M+H]+	1	188682-83-9	893086	580299	1.30621e+07	1.98202e+06	116060
Smnp004764	7-hydroxyaloin	Quinones	Anthraquinone	435.12	255.06	434.121	[M+H]+	1	82461-12-9	467383	1.3039e+06	103918	4.36801e+06	20783.6
Lmtp004126	Myricetin-3-O-(6''-malony)glucoside*	Flavonoids	Flavonols	567.1	319.04	566.091	[M+H]+	1	-	7.7669e+06	6.6972e+06	4.3735e+06	2.83095e+07	809789
MWSHY0104	Luteolin-7-O-glucoside (Cynaroside)	Flavonoids	Flavones	449.11	287.06	448.101	[M+H]+	1	5373-11-5	1.30346e+08	5.40984e+06	2.84013e+07	7.89835e+07	1.7279e+06
Xmyp005654	Kaempferol-4'-O-glucoside*	Flavonoids	Flavonols	449.106	287.056	448.101	[M+H]+	1	52222-74-9	1.30346e+08	5.40984e+06	2.84013e+07	7.89835e+07	1.7279e+06
Zmmp009258	Naringenin-4',7-dimethyl ether	Flavonoids	Flavanones	301.11	167.04	300.1	[M+H]+	1	29424-96-2	20406.7	101371	4081.33	233970	4081.33
Hmhp005846	Tenaxin I*	Flavonoids	Flavones	345.09	330.07	344.09	[M+H]+	1	86926-52-5	3556.9	3556.9	50059.4	17784.5	1.70441e+07
MWSslk060	Eupatilin (5,7-Dihydroxy-3',4',6-Trimethoxyflavone)*	Flavonoids	Flavones	345.098	330.083	344.09	[M+H]+	1	22368-21-4	3967.78	3967.78	39659.2	19838.9	1.86956e+07
Smbp005175	Rivularin*	Flavonoids	Flavones	345.09	330.07	344.09	[M+H]+	1	70028-59-0	3967.78	3967.78	39659.2	19838.9	1.86956e+07
Zmhp004065	7,8-Dihydroxy-5,6,4'-trimethoxyflavone*	Flavonoids	Flavones	345.1	330.07	344.09	[M+H]+	1	-	3556.9	3556.9	50059.4	17784.5	1.70441e+07
Wcdp011133	Linolenyl Alcohol	Others	Others	265.25	69.07	264.245	[M+H]+	1	506-44-5	1056.7	6271.42	8012.16	7159.77	14572
MWStz383	Gardenin D*	Flavonoids	Flavones	375.11	345.07	374.1	[M+H]+	1	29202-00-4	4069.42	813.883	19889.7	216126	53655.1
Hmmp007513	5,7-Dihydroxy-6,3',4',5'-tetramethoxyflavone (Arteanoflavone)*	Flavonoids	Flavones	375.11	345.06	374.1	[M+H]+	1	68710-17-8	4069.42	813.883	19889.7	216126	53655.1
Zmmp002946	(3-(carboxyamino)-2-methylpropanoyl)phenylalanine*	Amino acids and derivatives	Amino acids and derivatives	295.129	120.081	294.122	[M+H]+	1	-	42028.6	210143	42028.6	1.22873e+06	1.32404e+06
Wccp002870	γ-Glu-Phe*	Amino acids and derivatives	Amino acids and derivatives	295.13	120.08	294.122	[M+H]+	1	7432-24-8	42028.6	210143	42028.6	1.22873e+06	1.32404e+06
zjbp111602	9β-hydroxyeudesma-4,11(13)-dien-12-al*	Terpenoids	Sesquiterpenoids	235.17	105.07	234.162	[M+H]+	1	-	100695	133661	66091.4	73449.5	13218.3
WaYp007721	2-Aminohexadecane-1,16,16-triol	Lipids	Sphingolipids	290.27	242.25	289.262	[M+H]+	1	-	1.08533e+06	1.45733e+06	2.5635e+06	1.46608e+06	2.28237e+06
MWSHY0136	Kaempferol-3-O-glucoside (Astragalin)*	Flavonoids	Flavonols	449.108	287.055	448.101	[M+H]+	1	480-10-4	504644	1.12278e+07	2.52322e+06	504644	6.576e+07
Hmpp003270	Luteolin-4'-O-glucoside*	Flavonoids	Flavones	449.11	287.05	448.101	[M+H]+	1	6920-38-3	504644	1.12278e+07	2.52322e+06	504644	6.576e+07
pmb1562	1-Stearidonoyl-Glycerol	Lipids	Glycerol ester	351.25	147.12	350.246	[M+H]+	1	-	530210	190262	34834.9	298732	174175
MWSHY0196	Genkwanin (Apigenin 7-methyl ether)*	Flavonoids	Flavones	285.076	242.06	284.068	[M+H]+	1	437-64-9	149249	13678.4	68392.1	331302	13678.4
MWStz547	Yuanhuanin	Flavonoids	Flavones	463.125	301.078	462.116	[M+H]+	1	83133-14-6	2.6927e+07	1.25766e+07	6.60067e+07	2.82719e+07	1.8434e+06
zjgp122317	4-O-(2''-O-acetyl-6''-P-coumaroyl-β-D-glucopyranosyl)-P-coumaric acid	Others	Others	515.15	177.05	514.148	[M+H]+	1	-	3592.45	440480	2.34231e+06	943950	17962.3
Walp007214	2-Aminohexadecane-1,5,6-triol	Lipids	Sphingolipids	290.27	88.08	289.262	[M+H]+	1	-	266750	329377	632083	337520	522877
Lmdp008003	3',5-Dihydroxy-3,4',5',7-tetramethoxyflavone*	Flavonoids	Flavones	375.106	345.057	374.1	[M+H]+	1	14290-57-4	3968.72	3968.72	19843.6	206053	48398.7
Lcfp121122	N,N-DimethyldecylamineN-oxide	Alkaloids	Alkaloids	202.22	57.07	201.209	[M+H]+	1	2605-79-0	479400	7467.78	90100.2	55983.7	37338.9
Lmbp005578	4-Hydroxy-8-sphingenine	Lipids	Sphingolipids	316.28	60.04	315.277	[M+H]+	1	-	1.16066e+06	27965.3	139827	299225	27965.3
Zbpp001992	Isorhamnetin-3-O-Glucoside*	Flavonoids	Flavonols	479.12	317.07	478.111	[M+H]+	1	5041-82-7	549199	2.20849e+06	4.36831e+07	109840	1.65536e+06
pmb1096	Indole	Alkaloids	Plumerane	118.07	91.05	117.058	[M+H]+	1	120-72-9	26988.9	134944	26988.9	2.66619e+06	458507
Safp003571	5-Formylbenzofuran	Others	Others	147.04	91.05	146.037	[M+H]+	1	10035-16-2	5.47103e+06	3.67493e+06	1.01859e+07	7.03829e+06	676402
Sasp002507	(2S,3S)-2-amino-3-phenylbutanoic acid*	Amino acids and derivatives	Amino acids and derivatives	180.1	120.08	179.095	[M+H]+	1	25488-25-9	6.03118e+06	359166	4.59407e+06	3.46478e+06	1.79583e+06
Wasdp10471	4-Pentylbenzene-1,2-diol	Others	Others	181.12	135.12	180.115	[M+H]+	1	2525-11-3	87553.5	110385	9534.68	60978.6	56848.3
Hmyp008708	Izalpinin*	Flavonoids	Flavonols	285.076	242.06	284.068	[M+H]+	1	480-14-8	174107	14956.3	74781.4	279771	14956.3
Lchp000221	(Z)-3-Ethylidene-7-hydroxy-6-methoxyphthalide	Others	Lactones	207.06	91.05	206.058	[M+H]+	1	-	295616	330957	86022.8	119926	17204.6
pme3337	Succinyladenosine	Nucleotides and derivatives	Nucleotides and derivatives	384.12	252.07	383.108	[M+H]+	1	4542-23-8	1.46167e+06	292333	8.27553e+06	2.16365e+06	292333
Lmhp001461	L-Prolyl-L-Leucine	Amino acids and derivatives	Amino acids and derivatives	229.15	70.07	228.147	[M+H]+	1	52899-07-7	126637	126637	1.60698e+06	3.28047e+06	633186
Lmbp000728	(S)-2-Phenyloxirane*	Others	Others	121.06	77.04	120.058	[M+H]+	1	20780-54-5	1.43255e+07	9.15812e+07	1.58598e+06	5.47964e+07	317195
Hmcp001329	Quercetin-3-O-xylosyl(1→2)glucosyl(1→2)glucoside	Flavonoids	Flavonols	759.2	303.05	758.191	[M+H]+	1	-	173667	417819	34733.3	250235	34733.3
Hmhp001812	2'-O-Methyladenosine	Nucleotides and derivatives	Nucleotides and derivatives	282.12	136.06	281.112	[M+H]+	1	2140-79-6	13693.2	447691	68465.8	13693.2	411989
Zmhp004034	Gossypetin-7-O-L-rhamnopyranoside(Rhodiolgin)*	Flavonoids	Flavonols	465.1	303.05	464.096	[M+H]+	1	94696-39-6	1.32721e+07	4.82453e+07	241081	1.88619e+07	1.20541e+06
pmb0709	Quercetin-7-O-(6''-malonyl)glucosyl-5-O-glucoside	Flavonoids	Flavonols	713.16	465.2	712.149	[M+H]+	1	-	20309.1	20309.1	2.30562e+06	101546	612670
Lasp003143	1,4-Benzodioxin-6-propanol	Lignans and Coumarins	Lignans	193.09	105.07	192.078	[M+H]+	1	-	445113	10725.8	146201	193910	53629.2
Hmhp005160	Rehderianin I*	Flavonoids	Flavones	331.07	316.05	330.074	[M+H]+	1	90965-30-3	1264.8	6323.99	1264.8	16713.6	2.42001e+07
Lahp001956	Pyran[3,4-b]indole-2-ketone	Alkaloids	Plumerane	188.07	118.07	187.063	[M+H]+	1	-	703536	11137.1	378530	535849	55685.6
Zazp002547	cyclo-(Gly-Phe)	Amino acids and derivatives	Amino acids and derivatives	205.1	146.06	204.09	[M+H]+	1	10125-07-2	1.47579e+07	20050.8	8.35588e+06	1.17934e+07	1.52042e+06
Smcp001137	naphthisoxazol A*	Alkaloids	Alkaloids	188.07	118.06	187.063	[M+H]+	1	-	703536	11137.1	378530	535849	55685.6
Hmmp001310	3-Indoleacrylic acid*	Alkaloids	Plumerane	188.071	118.065	187.063	[M+H]+	1	1204-06-4	703536	11137.1	378530	535849	55685.6
WaXYp02357	2-(Trideuteriomethyl)quinolin-4-amine	Alkaloids	Quinoline alkaloids	159.09	132.08	158.083	[M+H]+	1	-	60982.1	60982.1	60982.1	2.01551e+06	304911
Yalp002838	4-methoxy-5-hydroxymethylcoumarin	Lignans and Coumarins	Coumarins	207.07	91.05	206.058	[M+H]+	1	-	19155.9	230405	122794	145102	19155.9
Zmdp003457	Myricetin-3-O-galactoside-3'-O-rhamnoside*	Flavonoids	Flavonols	627.16	319.05	626.148	[M+H]+	1	-	9612.03	9612.03	9612.03	160738	48060.2
Lmsp003729	Myricetin-3-O-rutinoside*	Flavonoids	Flavonols	627.156	319.046	626.148	[M+H]+	1	-	9612.03	9612.03	9612.03	160738	48060.2
Waptp02742	5-Hydroxy-6-Methoxychromanon	Lignans and Coumarins	Coumarins	195.06	117.03	194.057	[M+H]+	1	-	115503	23100.7	417736	481115	23100.7
Walbp07873	12-Oxo phytodienoic acid	Lipids	Free fatty acids	293.21	81.07	292.204	[M+H]+	1	67204-66-4	343373	2.11865e+06	380449	670338	1.34575e+07
Wacyp02200	L-Glutamine tert-butyl ester	Amino acids and derivatives	Amino acids and derivatives	203.14	84.04	202.132	[M+H]+	1	41444-88-6	314253	314253	314253	1.28924e+07	1.57126e+06
Wagp007602	Demethoxysudachitin*	Flavonoids	Flavones	331.082	316.09	330.074	[M+H]+	1	4323-80-2	2696.67	539.334	7496.65	10972.4	2.39342e+07
Wagp005847	Columbianetin malonyl glucopyranoside	Lignans and Coumarins	Coumarins	495.15	247.1	494.142	[M+H]+	1	-	81918.4	16383.7	333188	608120	16383.7
Lmmp003817	Kaempferol-3-O-(6''-malonyl)glucoside*	Flavonoids	Flavonols	535.11	287.05	534.101	[M+H]+	1	81149-02-2	2.36287e+06	296343	312901	761940	560491
Zbjp003073	Kaempferol-3-O-(6''-Acetyl)glucosyl-(1→3)-Galactoside	Flavonoids	Flavonols	653.17	287.06	652.164	[M+H]+	1	-	139264	896814	309590	44013.2	8802.64
Zbkp010222	Dehydrocurdione	Terpenoids	Ditepenoids	235.17	93.07	234.162	[M+H]+	1	38230-32-9	21391.5	67272.3	16028.2	19913.2	3205.65
Wasyqp1765	Styrylamine	Alkaloids	Alkaloids	120.08	77.04	119.073	[M+H]+	1	83148-11-2	1.66679e+06	1.66679e+06	1.66679e+06	9.02699e+06	8.33394e+06
Wamxp05123	(3R)-Hydroxy-Beta-Ionone Malonylglucoside*	Terpenoids	Monoterpenoids	457.21	209.15	456.2	[M+H]+	1	-	907378	403977	651425	674719	1.12022e+06
MWSHC2053	5-Demethoxynobiletin; 3',4',6,7,8-Pentamethoxyflavone*	Flavonoids	Flavones	373.13	312.1	372.121	[M+H]+	1	42206-91-7	5157.44	5451.38	13322	1031.49	4.36802e+06
Walp007095	2-Amino-7-methyltridecan-1-ol*	Lipids	Sphingolipids	230.25	62.06	229.241	[M+H]+	1	-	36708.8	220075	236085	185164	223692
WaXYp02237	glutamyl-tyramine	Amino acids and derivatives	Amino acids and derivatives	267.13	121.07	266.125	[M+H]+	1	-	5.61594e+06	26891.3	97991.6	5378.27	5378.27
Zahp002452	phenylalanine betaine	Alkaloids	Alkaloids	208.13	103.05	207.126	[M+H]+	1	56755-22-7	9976.49	9976.49	9976.49	49882.5	60357.4
MWStz618	Cichoriin*	Lignans and Coumarins	Coumarins	341.087	179.035	340.079	[M+H]+	1	531-58-8	160514	2.02758e+06	160514	160514	1.52123e+06
[truncated: 334 more rows]

## Sheet: Table S3
Table S3. 125 chemical components that meet pharmacophore-like indicators
[truncated: 126 more rows]

[truncated: 4 more sheets: Table S4, Table S5, Table S6, Table S7]
